# Supplementary material for: Molecular dissection and testing of PRSS37 function through LC–MS/MS and the generation of a PRSS37 humanized mouse model
Source: Sci Rep. 2023 Jul 14;13:11374. doi: 10.1038/s41598-023-37700-1 (PMC10349139; doi:10.1038/s41598-023-37700-1)
Supplement: Supplementary file 2 — Supplementary Information 2. [file 41598_2023_37700_MOESM2_ESM.xlsx]

## Sheet: Concatenated Final Output
GeneID	TaxonID	GeneSymbol	GeneDescription	FunCats	IDG	CYTO_NUC	ER_GOLGI	MitoCarta	MitoCarta_Pathways	SurfaceLabel	CellMembrane	MATRISOME	SECRETED	log2_FC_groupTestis_KO_vs_groupTestis_HET	pValue_groupTestis_KO_vs_groupTestis_HET	pAdj_groupTestis_KO_vs_groupTestis_HET	log2_FC_groupCap_KO_vs_groupCap_HET	pValue_groupCap_KO_vs_groupCap_HET	pAdj_groupCap_KO_vs_groupCap_HET	log2_FC_groupCorp_KO_vs_groupCorp_HET	pValue_groupCorp_KO_vs_groupCorp_HET	pAdj_groupCorp_KO_vs_groupCorp_HET	log2_FC_groupCauda_KO_vs_groupCauda_HET	pValue_groupCauda_KO_vs_groupCauda_HET	pAdj_groupCauda_KO_vs_groupCauda_HET	log2_FC_tissueCap_vs_tissueTestis	pValue_tissueCap_vs_tissueTestis	pAdj_tissueCap_vs_tissueTestis	log2_FC_tissueCorp_vs_tissueTestis	pValue_tissueCorp_vs_tissueTestis	pAdj_tissueCorp_vs_tissueTestis	log2_FC_tissueCauda_vs_tissueTestis	pValue_tissueCauda_vs_tissueTestis	pAdj_tissueCauda_vs_tissueTestis	log2_FC_tissueCauda_vs_tissueCap	pValue_tissueCauda_vs_tissueCap	pAdj_tissueCauda_vs_tissueCap	log2_FC_tissueCorp_vs_tissueCap	pValue_tissueCorp_vs_tissueCap	pAdj_tissueCorp_vs_tissueCap	log2_FC_tissueCauda_vs_tissueCorp	pValue_tissueCauda_vs_tissueCorp	pAdj_tissueCauda_vs_tissueCorp	SRA_50868_1_6	PeptideCount_50868_1_6	PeptideCount_u2g_50868_1_6	PSMs_50868_1_6	SRA_50867_1_6	PeptideCount_50867_1_6
11287	10090	Pzp	pregnancy zone protein											0.0382835	0.818093	0.999959	0.187624	0.264986	0.999631	-0.281163	0.0994926	0.252684	0.0602069	0.717767	0.969539	-1.31503	1.94e-12	7.75e-12	-1.37233	6.59e-13	2.99e-12	-1.588	1.45e-14	8.24e-14	-0.272975	0.0269474	0.0435289	-0.0573061	0.629362	0.706867	-0.215669	0.0761563	0.13717	S	44	42	198	S	40
11298	10090	Aanat	arylalkylamine N-acetyltransferase		Tbio	CYTOPLASM																																						S	1	1	1
11303	10090	Abca1	ATP-binding cassette, sub-family A (ABC1), member 1	PM	Tclin		GOLGI			surface				-0.196947	0.00587202	0.573987	-0.0567443	0.396629	0.999631	-0.128539	0.0614346	0.18187	-0.0684879	0.307728	0.849388	-0.522174	6.79e-11	2.26e-10	-0.167923	0.0040169	0.00577342	-0.162081	0.0052947	0.00739966	0.360093	1.84e-07	8.3e-07	0.354252	2.49e-07	1.48e-06	0.00584155	0.914648	0.941752	S	18	17	28	S	13
11304	10090	Abca4	ATP-binding cassette, sub-family A (ABC1), member 4		Tbio					surface				0.170977	0.377928	0.999959	-0.181806	0.34892	0.999631	0.232046	0.234246	0.43826	0.213078	0.273737	0.831574	-0.0797942	0.561008	0.596684	0.184225	0.184622	0.215026	0.204166	0.142763	0.168184	0.28396	0.0447568	0.0687305	0.264019	0.06093	0.0992105	0.0199408	0.884194	0.920604	S	1	1	1	S	1
11305	10090	Abca2	ATP-binding cassette, sub-family A (ABC1), member 2		Tbio					surface				0.00621132	0.939257	0.999959	0.0224412	0.783206	0.999631	0.269438	0.00246542	0.0216953	-0.111477	0.178711	0.765996	-0.71163	3.5e-12	1.35e-11	-0.673796	1.34e-11	5.11e-11	-0.549612	1.51e-09	4.24e-09	0.162017	0.0184796	0.0310037	0.0378335	0.565731	0.64909	0.124184	0.0659702	0.121818	S	33	31	61	S	30
11306	10090	Abcb7	ATP-binding cassette, sub-family B (MDR/TAP), member 7		Tbio			MIM	Metabolism > Metals and cofactors > Heme synthesis and processing | Metabolism > Metals and cofactors > Fe-S cluster biosynthesis | Metabolism > Metals and cofactors > Molybdenum cofactor synthesis and proteins | Small molecule transport > ABC transporters	nonsurface				-0.281363	0.0291667	0.999959	0.00212844	0.986228	0.999631	0.243635	0.0562608	0.171911	-0.139556	0.263309	0.827328	-0.0854028	0.37689	0.415675	-0.0469638	0.625495	0.658767	0.0441981	0.645921	0.679084	0.129601	0.183473	0.239364	0.038439	0.689349	0.758332	0.0911618	0.345987	0.46002	S	12	12	26	S	11
11307	10090	Abcg1	ATP-binding cassette, sub-family G (WHITE), member 1	PM	Tbio		GOLGI			nonsurface				-0.117602	0.425763	0.999959	-0.0675802	0.645871	0.999631	-0.0826809	0.574365	0.747522	-0.219261	0.1432	0.723414	-0.173824	0.0986354	0.118863	0.201858	0.0569511	0.0712948	0.622678	9.1e-07	1.84e-06	0.796503	8.12e-09	4.8e-08	0.375683	0.000878174	0.00230141	0.42082	0.000258497	0.00112074	S	2	2	2	S	1
11308	10090	Abi1	abl-interactor 1		Tbio	NUCLEUS	ENDORETICULUM				Cell Membrane			-0.0714799	0.668677	0.999959	-0.0854286	0.609278	0.999631	-0.524148	0.00373134	0.028403	-0.0104419	0.950067	0.993386	-0.385828	0.00530181	0.00750306	-0.569721	0.000109231	0.00018461	-0.395071	0.00441494	0.00621613	-0.00924277	0.943206	0.956977	-0.183893	0.16299	0.231545	0.174651	0.184513	0.28166	S	15	12	63	S	15
11350	10090	Abl1	c-abl oncogene 1, non-receptor tyrosine kinase	KI-P-TK-Abl, PM	Tclin	BOTH								0.0938181	0.447383	0.999959	0.108479	0.380521	0.999631	-0.108965	0.37842	0.586132	-0.0172802	0.888126	0.983398	-0.176845	0.0426349	0.0538739	-0.110421	0.196496	0.227919	-0.483773	2.24e-06	4.34e-06	-0.306929	0.00090399	0.00198025	0.0664237	0.433222	0.525832	-0.373352	9.86e-05	0.000489308	S	6	4	7	S	5
11352	10090	Abl2	v-abl Abelson murine leukemia viral oncogene 2 (arg, Abelson-related gene)	KI-P-TK-Abl	Tchem									0.0406767	0.638083	0.999959	-0.179021	0.0457471	0.999631	-0.140274	0.112421	0.274205	0.126835	0.149486	0.729294	0.393347	1.26e-06	2.56e-06	0.622083	1.11e-10	3.7e-10	0.675812	1.53e-11	5.57e-11	0.282465	0.000157771	0.000399566	0.228735	0.0015082	0.00375429	0.0537298	0.420055	0.533992	S	11	9	17	S	9
11363	10090	Acadl	acyl-Coenzyme A dehydrogenase, long-chain		Tbio			MIM	Metabolism > Lipid metabolism > Fatty acid oxidation					0.0326792	0.731562	0.999959	0.061302	0.521039	0.999631	-0.161586	0.097958	0.249966	0.13524	0.162881	0.744963	0.374954	5.82e-06	1.12e-05	0.676787	4.5e-11	1.59e-10	0.52179	1.45e-08	3.6e-08	0.146837	0.0407939	0.0631308	0.301833	0.000122217	0.000387518	-0.154996	0.0314497	0.0661611	S	17	17	120	S	16
11364	10090	Acadm	acyl-Coenzyme A dehydrogenase, medium chain		Tbio	NUCLEUS		Matrix	Metabolism > Lipid metabolism > Fatty acid oxidation					-0.149144	0.0248501	0.999959	-0.139788	0.0344818	0.999631	-0.160921	0.0162337	0.0748837	-0.064895	0.310504	0.850596	-0.504463	1.68e-10	5.34e-10	-0.258347	4.22e-05	7.45e-05	0.0355107	0.517839	0.555653	0.539974	3.38e-11	3.46e-10	0.246116	8.03e-05	0.000266605	0.293857	6.44e-06	4.85e-05	S	19	18	119	S	20
11370	10090	Acadvl	acyl-Coenzyme A dehydrogenase, very long chain		Tbio	NUCLEUS		MIM	Metabolism > Lipid metabolism > Fatty acid oxidation					-0.082052	0.111613	0.999959	-0.0214033	0.671352	0.999631	0.0309343	0.540461	0.723159	0.0410156	0.418243	0.903741	-0.0497952	0.17857	0.207596	0.0915772	0.016631	0.0223274	0.0370797	0.313364	0.350092	0.0868749	0.0224986	0.03702	0.141372	0.00046866	0.00130202	-0.0544975	0.142096	0.229222	S	28	28	148	S	26
11409	10090	Acads	acyl-Coenzyme A dehydrogenase, short chain		Tbio	NUCLEUS		Matrix	Metabolism > Lipid metabolism > Fatty acid oxidation					-0.0999569	0.132446	0.999959	-0.0519297	0.427344	0.999631	-0.371391	3.85e-06	0.00100377	-0.0738929	0.261528	0.827328	0.309538	5.35e-05	9.39e-05	-0.00930473	0.889093	0.901735	0.66004	3.24e-11	1.13e-10	0.350502	9.06e-06	2.94e-05	-0.318843	3.58e-05	0.000128654	0.669345	2.32e-11	1.48e-09	S	21	21	130	S	21
11416	10090	Slc33a1	solute carrier family 33 (acetyl-CoA transporter), member 1		Tchem					surface				0.00634736	0.947597	0.999959	0.0270062	0.779902	0.999631	0.327587	0.00197644	0.018919	-0.0793772	0.414024	0.902518	-1.21432	1.83e-16	1.31e-15	-0.171155	0.0327787	0.042379	0.0344528	0.656008	0.689083	1.24877	8.4e-17	3.92e-15	1.04316	1.17e-14	4.1e-13	0.205608	0.0115472	0.0285328	S	7	7	21	S	8
11421	10090	Ace	angiotensin I converting enzyme (peptidyl-dipeptidase A) 1	PM	Tclin					surface	Cell Membrane		SECRETED	0.0832818	0.36581	0.999959	-0.106317	0.250541	0.999631	0.248291	0.010674	0.0577516	0.0723171	0.431427	0.907821	-0.817175	8.66e-13	3.6e-12	0.298806	0.000194458	0.000320066	0.146756	0.0464322	0.0583312	0.963931	1.15e-14	3.16e-13	1.11598	2.11e-16	1.1e-14	-0.15205	0.0395302	0.0800188	S	32	31	171	S	35
11426	10090	Macf1	microtubule-actin crosslinking factor 1											-0.0331316	0.518758	0.999959	-0.00411686	0.93585	0.999631	-0.0712871	0.170854	0.360696	0.0110912	0.828399	0.978391	0.336767	1.09e-10	3.53e-10	0.408104	9.96e-13	4.4e-12	0.488216	9.11e-15	5.35e-14	0.151449	0.0001759	0.000441019	0.0713367	0.0536711	0.0889372	0.0801121	0.0315022	0.0662555	S	186	181	370	S	176
11428	10090	Aco1	aconitase 1		Tbio	CYTOPLASM	BOTH							-0.0792485	0.454475	0.999959	-0.134912	0.207288	0.999631	0.11953	0.262373	0.468218	-0.118186	0.267651	0.831574	-1.14375	6.29e-16	4.17e-15	-1.24255	6.28e-17	5.69e-16	-0.641536	1.27e-09	3.59e-09	0.502211	1.87e-07	8.44e-07	-0.0988064	0.199842	0.27398	0.601018	5.21e-09	1.27e-07	S	49	48	319	S	50
11429	10090	Aco2	aconitase 2, mitochondrial		Tbio			Matrix	Metabolism > Carbohydrate metabolism > TCA cycle | Metabolism > Metals and cofactors > Fe-S-containing proteins					-0.105296	0.318376	0.999959	-0.340396	0.00280524	0.578959	0.397076	0.000681881	0.00998847	-0.320673	0.00452123	0.158111	-0.11718	0.27296	0.308441	-0.319796	0.00469555	0.0067041	-0.795873	1.47e-08	3.64e-08	-0.678693	3.23e-07	1.38e-06	-0.202617	0.0627986	0.101868	-0.476077	8.05e-05	0.000412276	S	43	43	520	S	46
11430	10090	Acox1	acyl-Coenzyme A oxidase 1, palmitoyl		Tbio	NUCLEUS								-0.0746018	0.589453	0.999959	0.0788474	0.56857	0.999631	0.267958	0.0601436	0.179547	-0.0459623	0.739114	0.973479	-0.544838	4.11e-06	8e-06	-0.387336	0.000404609	0.000646306	-0.195501	0.0543737	0.0676203	0.349338	0.00117418	0.00250438	0.157502	0.117348	0.174459	0.191836	0.0587827	0.110613	S	26	26	75	S	23
11431	10090	Acp1	acid phosphatase 1, soluble		Tchem	CYTOPLASM								0.197267	0.0432152	0.999959	-0.27623	0.00616585	0.689967	-0.172468	0.0746047	0.207413	0.0527998	0.574941	0.941027	0.409178	1.23e-05	2.28e-05	0.753455	8.88e-11	3.01e-10	0.907855	9.29e-13	4.05e-12	0.498677	4.77e-07	1.96e-06	0.344278	0.000129265	0.000406753	0.154399	0.0591562	0.111257	S	9	9	34	S	10
11432	10090	Acp2	acid phosphatase 2, lysosomal		Tbio					surface				-0.0675676	0.361722	0.999959	-0.0466049	0.527602	0.999631	-0.0574168	0.43732	0.638348	0.0327409	0.656611	0.960492	-0.164492	0.00261019	0.00383761	0.417399	2.11e-09	6.03e-09	0.136074	0.0109215	0.0147173	0.300566	1.27e-06	4.84e-06	0.581891	7.94e-13	1.79e-11	-0.281325	3.8e-06	3.1e-05	S	6	6	17	S	8
11433	10090	Acp5	acid phosphatase 5, tartrate resistant																																													S	1
11434	10090	Acr	acrosin prepropeptide		Tchem	NUCLEUS								0.161821	0.223507	0.999959	0.165923	0.212308	0.999631	0.468872	0.00122364	0.0139185	0.427572	0.00276619	0.125073	0.867564	4.83e-08	1.14e-07	-0.198849	0.111564	0.134384	-0.90173	2.23e-08	5.39e-08	-1.76929	1.87e-15	6.39e-14	-1.06641	6.21e-10	6.67e-09	-0.702881	2.2e-06	1.96e-05	S	8	8	57	S	10
11438	10090	Chrna4	cholinergic receptor, nicotinic, alpha polypeptide 4	PM	Tclin					surface	Cell Membrane			0.198808	0.403467	0.999959	-0.0321202	0.891948	0.999631	0.0871679	0.712695	0.843955	-0.00642064	0.978334	0.997032	-0.832112	9.04e-06	1.7e-05	-0.217297	0.176417	0.20613	-0.0335925	0.832063	0.851106	0.798519	1.67e-05	5.13e-05	0.614815	0.000461156	0.00128283	0.183704	0.251103	0.358847	S	1	1	1	S	1
11447	10090	Chrnd	cholinergic receptor, nicotinic, delta polypeptide	PM	Tclin					surface	Cell Membrane																																	S	1	1	1
11448	10090	Chrne	cholinergic receptor, nicotinic, epsilon polypeptide	PM	Tclin					surface	Cell Membrane																																	S	1	1	1
11450	10090	Adipoq	adiponectin, C1Q and collagen domain containing		Tbio		ENDORETICULUM					CORE	SECRETED	0.139799	0.376899	0.999959	-0.0345338	0.826042	0.999631	-0.470221	0.0054282	0.0368181	0.113799	0.470878	0.922821	-0.638003	9.88e-06	1.86e-05	-1.39719	8.98e-13	4e-12	-1.19785	3.99e-11	1.37e-10	-0.559843	6.29e-05	0.000172424	-0.759185	5.65e-07	3.1e-06	0.199342	0.109957	0.185955	S	3	3	10	S	4
11451	10090	Acrv1	acrosomal vesicle protein 1		Tbio									0.221797	0.0771197	0.999959	0.27714	0.0296287	0.995353	0.427761	0.00145124	0.0154919	0.456276	0.000784419	0.0698382	0.41916	0.00163645	0.00246107	-0.803481	2.13e-07	4.81e-07	-1.51268	1.26e-13	6.19e-13	-1.93184	1.7e-16	7.3e-15	-1.22264	2.64e-11	4.21e-10	-0.709199	1.93e-06	1.74e-05	S	5	5	150	S	5
11459	10090	Acta1	actin, alpha 1, skeletal muscle		Tbio									-0.0466979	0.818009	0.999959	-0.0925534	0.648818	0.999631	-0.386555	0.0649796	0.189085	0.075707	0.709333	0.969022	-0.517837	0.00108023	0.00165109	-0.437864	0.00468278	0.00668764	-1.75542	2.05e-13	9.75e-13	-1.23758	9.63e-10	6.92e-09	0.0799736	0.581866	0.663836	-1.31755	2.34e-10	8.99e-09	S	28	1	3372	S	30
11461	10090	Actb	actin, beta		Tbio	BOTH								-0.0436896	0.818563	0.999959	-0.0964357	0.613293	0.999631	-0.352546	0.0724304	0.203481	0.0610076	0.748837	0.974649	-0.495925	0.000872793	0.00134876	-0.399172	0.00578619	0.00818317	-1.58192	5.64e-13	2.52e-12	-1.08599	4.04e-09	2.56e-08	0.096753	0.477936	0.567945	-1.18275	6.24e-10	2.07e-08	S	29	1	3580	S	29
11465	10090	Actg1	actin, gamma, cytoplasmic 1		Tbio	NUCLEUS								-0.043688	0.818797	0.999959	-0.0964354	0.613745	0.999631	-0.352541	0.0727789	0.204035	0.0610074	0.749148	0.974649	-0.495914	0.000888865	0.00137163	-0.399164	0.0058653	0.00828853	-1.5819	5.91e-13	2.64e-12	-1.08599	4.2e-09	2.65e-08	0.0967497	0.478737	0.56877	-1.18273	6.49e-10	2.14e-08	S	29	1	3440	S	29
11468	10090	Actg2	actin, gamma 2, smooth muscle, enteric		Tbio	CYTOPLASM								-0.0564861	0.789139	0.999959	-0.0910401	0.666785	0.999631	-0.406282	0.0624997	0.184131	0.0805925	0.702984	0.967401	-0.562982	0.000701275	0.00109597	-0.474408	0.00341094	0.00494006	-1.87788	1.02e-13	5.08e-13	-1.3149	6.15e-10	4.61e-09	0.0885741	0.558235	0.642113	-1.40347	1.39e-10	5.93e-09	S	27	1	3373	S	28
11470	10090	Actl7a	actin-like 7a		Tbio	BOTH	GOLGI							0.17492	0.113061	0.999959	0.136341	0.212638	0.999631	0.471962	0.000143668	0.00424863	0.397226	0.000920769	0.0743264	1.01166	1.84e-10	5.81e-10	0.387971	0.00123696	0.00188261	0.035229	0.749131	0.775109	-0.976431	4.13e-10	3.23e-09	-0.623689	2.75e-06	1.29e-05	-0.352742	0.00291369	0.00888794	S	21	21	99	S	18
11471	10090	Actl7b	actin-like 7b		Tbio	CYTOPLASM								0.114495	0.233537	0.999959	0.0808686	0.396995	0.999631	0.01561	0.869293	0.934764	0.0926936	0.332627	0.864015	2.52578	9.34e-28	8.32e-26	2.28514	1.97e-26	1.77e-24	1.9683	1.8e-24	8.03e-23	-0.557478	1.48e-09	1.02e-08	-0.240639	0.000962795	0.00250369	-0.316839	3.77e-05	0.000215917	S	15	15	66	S	19
11472	10090	Actn2	actinin alpha 2		Tbio																																							S	45	30	179	A	13
11474	10090	Actn3	actinin alpha 3											-0.0962394	0.807726	0.999959	-0.0586905	0.881978	0.999631	0.161632	0.683047	0.82352	0.547158	0.173674	0.759717	0.748536	0.00906303	0.0124895	0.413728	0.13405	0.159401	0.0425324	0.875358	0.890235	-0.706004	0.0133031	0.023018	-0.334809	0.222437	0.300423	-0.371195	0.177338	0.272834	S	32	22	121	S	21
11477	10090	Acvr1	activin A receptor, type 1	KI-P-TKL-STKR-STKR1	Tchem					surface																																		S	1	1	1
11479	10090	Acvr1b	activin A receptor, type 1B	KI-P-TKL-STKR-STKR1	Tchem					surface	Cell Membrane																																	S	1	1	1
11484	10090	Aspa	aspartoacylase		Tbio	NUCLEUS								-0.166671	0.199738	0.999959	-0.0610622	0.634011	0.999631	-0.277628	0.0373472	0.129847	-0.0448795	0.726146	0.971006	-0.701445	1.96e-08	4.86e-08	-0.8798	1.4e-10	4.63e-10	-1.02652	3.4e-12	1.36e-11	-0.325077	0.00157315	0.00327429	-0.178355	0.0666836	0.107506	-0.146722	0.128096	0.210672	S	5	5	10	S	3
11486	10090	Ada	adenosine deaminase	PM	Tclin						Cell Membrane			-0.0453696	0.698327	0.999959	-0.129722	0.27252	0.999631	-0.345025	0.00602865	0.0392828	-0.180884	0.129932	0.716188	-0.611512	2.3e-07	5.06e-07	-0.556221	1.24e-06	2.59e-06	-0.650509	7.13e-08	1.62e-07	-0.0389972	0.677451	0.734309	0.0552913	0.555928	0.640116	-0.0942886	0.317827	0.431266	S	13	13	22	S	12
11487	10090	Adam10	a disintegrin and metallopeptidase domain 10		Tchem	BOTH	GOLGI			surface	Cell Membrane	ASSOCIATED		0.0202302	0.692077	0.999959	-0.104526	0.0482519	0.999631	0.00432433	0.932441	0.967565	-0.0423029	0.409877	0.901161	-1.46212	3.23e-28	3.55e-26	-0.379757	1.61e-11	6.07e-11	-0.386425	1.06e-11	3.93e-11	1.07569	3.64e-24	1.01e-21	1.08236	3.02e-24	8.35e-22	-0.00666796	0.858254	0.901878	S	20	20	66	S	18
11488	10090	Adam11	a disintegrin and metallopeptidase domain 11		Tbio					surface		ASSOCIATED		0.232595	0.320715	0.999959	0.0933746	0.687884	0.999631	-0.426175	0.074734	0.207565	-0.0847801	0.715224	0.969539	-2.58133	2.5e-16	1.76e-15	-2.28024	7.45e-15	4.61e-14	-2.67362	9.41e-17	7.9e-16	-0.0922829	0.579226	0.642517	0.301095	0.0770824	0.121828	-0.393378	0.0231462	0.0511821	S	1	1	4	S	1
11489	10090	Adam12	a disintegrin and metallopeptidase domain 12 (meltrin alpha)	PM	Tchem					surface	Cell Membrane	ASSOCIATED	SECRETED																																			S	1
11490	10090	Adam15	a disintegrin and metallopeptidase domain 15 (metargidin)		Tbio					surface	Cell Membrane	ASSOCIATED																																S	1	1	2	S	1
11491	10090	Adam17	a disintegrin and metallopeptidase domain 17	PM	Tchem	CYTOPLASM				surface		ASSOCIATED		-0.0111401	0.90559	0.999959	-0.0453761	0.629726	0.999631	-0.2236	0.0233628	0.0961929	-0.0245838	0.79363	0.977651	-0.598993	6.3e-10	1.87e-09	-0.385659	3.27e-06	6.48e-06	-0.610149	4.16e-10	1.25e-09	-0.0111559	0.871216	0.896947	0.213334	0.00382317	0.00862395	-0.22449	0.00249788	0.00779394	S	13	13	20	S	10
11495	10090	Adam2	a disintegrin and metallopeptidase domain 2		Tbio					surface		ASSOCIATED		0.206084	0.00914891	0.660003	0.250631	0.00202788	0.474833	0.267229	0.00113147	0.0131525	0.342834	7.31e-05	0.0184879	2.2533	5.02e-23	1.25e-21	1.6016	1.14e-18	1.42e-17	1.31208	3.17e-16	2.38e-15	-0.941225	2.11e-12	2.93e-11	-0.651703	1.01e-08	8.24e-08	-0.289522	0.0017228	0.00570087	S	19	19	77	S	19
11496	10090	Adam22	a disintegrin and metallopeptidase domain 22		Tbio					surface	Cell Membrane	ASSOCIATED		-0.0212209	0.906111	0.999959	0.000522064	0.997685	0.999631	0.0240888	0.893497	0.94779	0.0953257	0.597149	0.949147	-0.570314	3.63e-05	6.48e-05	-0.0449243	0.70718	0.735448	-0.0673236	0.574019	0.610402	0.50299	0.000182877	0.000457022	0.525389	0.000107133	0.000344561	-0.0223993	0.851301	0.896408	S	2	2	6	S	2
11497	10090	Adam3	a disintegrin and metallopeptidase domain 3 (cyritestin)											0.434547	0.00010247	0.0274921	0.139711	0.155505	0.999631	0.835524	2.25e-09	3.46e-06	1.59022	9.16e-16	2.47e-12	0.902696	0.000805576	0.00125009	0.809369	0.00225907	0.00333275	0.628618	0.0146661	0.0195071	-0.274078	0.268451	0.333764	-0.0933273	0.703825	0.769712	-0.180751	0.463	0.574046	S	14	14	28	S	16
11498	10090	Adam4	a disintegrin and metallopeptidase domain 4											0.881006	1.53e-09	5.5e-06	0.282362	0.00817304	0.764188	0.973646	1.89e-10	4.06e-07	1.58023	2.49e-15	5.35e-12	0.451996	0.105134	0.126187	0.1195	0.662073	0.693627	-0.190063	0.488002	0.52668	-0.642059	0.0241138	0.0394306	-0.332497	0.228732	0.307421	-0.309563	0.261715	0.370765	S	16	13	35	S	16
11499	10090	Adam5	a disintegrin and metallopeptidase domain 5											0.330265	2.85e-06	0.00326725	0.244505	0.000172035	0.0912187	0.71461	5.84e-13	3.14e-09	1.25324	5.16e-19	5.56e-15	1.14462	1.57e-06	3.17e-06	0.729232	0.000696978	0.00108941	0.472998	0.0205061	0.0268635	-0.671622	0.0015604	0.00325088	-0.415388	0.039943	0.0689773	-0.256234	0.195609	0.294323	S	21	21	55	S	18
11500	10090	Adam7	a disintegrin and metallopeptidase domain 7	PM	Tbio					surface		ASSOCIATED		0.0243714	0.874165	0.999959	-0.162136	0.296881	0.999631	0.517896	0.00211357	0.0196761	-0.234798	0.135075	0.719453	-2.70247	3.1e-20	4.47e-19	-0.998087	5.7e-09	1.55e-08	-0.905288	4.2e-08	9.81e-08	1.79718	3.21e-15	1.02e-13	1.70439	1.34e-14	4.65e-13	0.0927993	0.46627	0.577009	S	24	24	304	S	23
11502	10090	Adam9	a disintegrin and metallopeptidase domain 9 (meltrin gamma)	PM	Tchem					surface	Cell Membrane	ASSOCIATED	SECRETED	-0.0281034	0.708017	0.999959	0.0698803	0.354943	0.999631	-0.0157985	0.8331	0.915178	-0.0263582	0.72535	0.970867	0.0832018	0.109068	0.130646	0.240586	4.09e-05	7.22e-05	0.219665	0.000133395	0.000218557	0.136464	0.0109518	0.0192622	0.157384	0.00387249	0.00872973	-0.0209209	0.681147	0.764552	S	9	9	20	S	9
11504	10090	Adamts1	a disintegrin-like and metallopeptidase (reprolysin type) with thrombospondin type 1 motif, 1		Tchem							ASSOCIATED	SECRETED																																			S	1
11512	10090	Adcy6	adenylate cyclase 6	PM	Tchem					surface	Cell Membrane			0.0917533	0.626832	0.999959	0.118881	0.529349	0.999631	-0.0996546	0.597603	0.765919	0.299972	0.119451	0.695211	-0.445688	0.00183213	0.00274081	-0.560469	0.000163788	0.000271869	-0.497564	0.000626237	0.000960034	-0.0518766	0.694441	0.750007	-0.114781	0.387048	0.479845	0.0629047	0.634028	0.727275	S	4	2	5	S	4
11513	10090	Adcy7	adenylate cyclase 7	PM	Tbio					surface																																		S	2	2	2
11514	10090	Adcy8	adenylate cyclase 8	PM	Tbio									-0.00974043	0.915234	0.999959	-0.0555746	0.54499	0.999631	0.178504	0.059238	0.178177	0.028555	0.755203	0.975596	-0.889808	8.46e-15	4.77e-14	-0.451034	7.62e-08	1.8e-07	-0.49878	1.01e-08	2.54e-08	0.391028	1.04e-06	4.04e-06	0.438774	1.29e-07	8.17e-07	-0.0477456	0.465775	0.576717	S	12	12	16	S	9
11515	10090	Adcy9	adenylate cyclase 9	PM	Tbio					surface				-0.0785214	0.262252	0.999959	0.0543957	0.434593	0.999631	0.0436761	0.529583	0.714984	0.0329449	0.634832	0.95393	0.108393	0.0295811	0.0382954	0.209914	0.000112289	0.000189571	0.0667122	0.170381	0.198676	-0.0416804	0.3873	0.45857	0.101521	0.0406632	0.070018	-0.143201	0.00510462	0.0143182	S	8	8	10	S	7
11518	10090	Add1	adducin 1 (alpha)	PM	Tbio	BOTH					Cell Membrane			-0.0758266	0.341826	0.999959	-0.0862822	0.280593	0.999631	-0.253238	0.00322074	0.0258885	-0.0753156	0.345035	0.87057	-0.129703	0.0505378	0.0632295	-0.0597517	0.355943	0.394877	-0.219077	0.00169496	0.00248894	-0.0893742	0.170922	0.225253	0.0699513	0.281049	0.36662	-0.159325	0.017951	0.0415896	S	22	20	92	S	22
11519	10090	Add2	adducin 2 (beta)	PM	Tbio						Cell Membrane			0.0560155	0.752728	0.999959	-0.0357238	0.840676	0.999631	-0.150814	0.399024	0.603958	0.23433	0.194143	0.780721	-0.127828	0.301649	0.338515	-0.152067	0.220793	0.253725	-0.442461	0.00098945	0.00148784	-0.314633	0.0146331	0.0251456	-0.0242391	0.843428	0.881483	-0.290394	0.0232891	0.051443	S	4	2	11	S	5
11520	10090	Plin2	perilipin 2	PM	Tbio	NUCLEUS	ENDORETICULUM							-0.126298	0.332752	0.999959	0.0501752	0.698275	0.999631	-0.161019	0.219353	0.422808	0.223286	0.092559	0.638795	0.697242	1.93e-08	4.77e-08	0.365224	0.000455596	0.000723352	0.370877	0.000385006	0.00060301	-0.326364	0.00142194	0.00298844	-0.332017	0.00120779	0.00308345	0.00565295	0.952029	0.96684	S	12	12	16	S	8
11522	10090	Adh1	alcohol dehydrogenase 1 (class I)		Tclin									-0.126295	0.332087	0.999959	-0.117402	0.366689	0.999631	-0.169565	0.195914	0.394419	0.075754	0.558512	0.937307	-1.42397	2.54e-16	1.79e-15	-1.24793	9.36e-15	5.69e-14	-2.12856	2.45e-21	5.14e-20	-0.704588	9.26e-09	5.4e-08	0.176041	0.061891	0.100586	-0.880629	6.46e-11	3.28e-09	S	15	15	220	S	15
11529	10090	Adh7	alcohol dehydrogenase 7 (class IV), mu or sigma polypeptide		Tchem									0.0413737	0.823369	0.999959	0.164171	0.379006	0.999631	0.601412	0.00287559	0.0237968	0.0580983	0.75405	0.97518	-1.65772	1.14e-12	4.7e-12	-1.96522	1.36e-14	7.95e-14	-0.711057	2.83e-05	4.95e-05	0.946666	2.74e-07	1.19e-06	-0.307497	0.0421874	0.0722762	1.25416	8.91e-10	2.79e-08	S	12	11	46	S	13
11532	10090	Adh5	alcohol dehydrogenase 5 (class III), chi polypeptide		Tchem									-0.11122	0.29312	0.999959	-0.0415296	0.692057	0.999631	0.415363	0.000434453	0.0078084	-0.200068	0.0643059	0.572145	-0.589261	3.87e-07	8.32e-07	-1.14999	1.15e-13	5.82e-13	-1.71207	2.02e-18	2.3e-17	-1.12281	2.14e-13	3.98e-12	-0.560726	9.33e-07	4.87e-06	-0.562082	8.95e-07	9.35e-06	S	13	12	312	S	14
11534	10090	Adk	adenosine kinase	KI-M	Tchem	NUCLEUS								-0.0765163	0.296178	0.999959	0.00819773	0.909984	0.999631	0.186295	0.0151211	0.0714337	0.00528957	0.941841	0.992481	0.547105	2.78e-11	9.68e-11	-0.309876	2.99e-06	5.94e-06	0.332693	9.03e-07	1.83e-06	-0.214412	0.000439779	0.00101846	-0.856982	2.26e-16	1.18e-14	0.64257	5.09e-13	5.77e-11	S	19	19	93	S	18
11537	10090	Cfd	complement factor D (adipsin)		Tchem								SECRETED	-0.177078	0.494294	0.999959	-0.142634	0.581368	0.999631	-0.759178	0.00615586	0.0399426	-0.0458049	0.859098	0.982246	-0.894483	7.68e-05	0.000132628	-1.59072	3.73e-09	1.04e-08	-1.1854	1.1e-06	2.22e-06	-0.29092	0.148919	0.199206	-0.696242	0.0012745	0.00323383	0.405322	0.047635	0.0929486	S	4	4	12	S	3
11538	10090	Adnp	activity-dependent neuroprotective protein	DBTF HOMEO	Tbio	BOTH								-0.0158121	0.699081	0.999959	-0.0737925	0.0792783	0.999631	-0.0704919	0.0928655	0.241199	-0.0757527	0.0720452	0.594179	-0.0500711	0.126916	0.150851	0.159219	2.19e-05	3.98e-05	0.280919	5.85e-10	1.73e-09	0.33099	1.24e-11	1.44e-10	0.20929	2.47e-07	1.47e-06	0.121699	0.000609982	0.00234731	S	30	30	68	S	33
11539	10090	Adora1	adenosine A1 receptor	PM	Tclin		ENDORETICULUM			surface	Cell Membrane			0.00406386	0.978546	0.999959	0.0702362	0.642757	0.999631	-0.303168	0.0528285	0.164488	0.22475	0.144889	0.725788	0.309792	0.00852268	0.0117778	0.419913	0.000620029	0.000972525	0.388401	0.00134893	0.00200019	0.0786091	0.481398	0.550381	0.110121	0.325845	0.415003	-0.0315123	0.777028	0.842243	S	1	1	3	S	1
11544	10090	Adprh	ADP-ribosylarginine hydrolase		Tbio									0.108467	0.505016	0.999959	-0.0724414	0.655428	0.999631	-0.338442	0.0443994	0.145402	-0.0693036	0.669399	0.963893	1.13321	5.46e-11	1.83e-10	1.02951	5.03e-10	1.55e-09	0.774961	1.79e-07	3.92e-07	-0.358247	0.00424792	0.0081341	-0.103697	0.378746	0.470799	-0.25455	0.035986	0.0740834	S	13	13	61	S	15
11545	10090	Parp1	poly (ADP-ribose) polymerase family, member 1	PARP	Tclin	NUCLEUS								-0.017253	0.922738	0.999959	-0.00587943	0.973632	0.999631	-0.142836	0.424738	0.628587	-0.272612	0.133497	0.71871	1.09533	4.54e-10	1.37e-09	0.838091	1.21e-07	2.8e-07	0.78132	4.43e-07	9.29e-07	-0.314009	0.0157994	0.0269272	-0.257238	0.0447443	0.076148	-0.0567707	0.647614	0.736428	S	45	45	208	S	43
11546	10090	Parp2	poly (ADP-ribose) polymerase family, member 2	PARP	Tclin	NUCLEUS								-0.00607279	0.967546	0.999959	0.0473077	0.751502	0.999631	0.10375	0.488934	0.684648	0.060097	0.687658	0.966902	0.373193	0.000695218	0.00108714	0.437956	0.000111931	0.000189085	0.587142	1.5e-06	2.97e-06	0.213949	0.0387186	0.0602134	0.0647625	0.518329	0.605917	0.149186	0.142389	0.229557	S	5	5	6	S	5
11550	10090	Adra1d	adrenergic receptor, alpha 1d	PM	Tclin					surface	Cell Membrane			-0.17205	0.312264	0.999959	0.0672077	0.69068	0.999631	0.143321	0.39856	0.603574	-0.116895	0.490151	0.924077	1.08633	1.24e-10	3.99e-10	0.702053	9.31e-07	1.96e-06	1.08765	1.2e-10	3.88e-10	0.00132576	0.990897	0.992925	-0.384274	0.00222274	0.00528235	0.3856	0.00215621	0.00687568	S	1	1	2	S	1
11564	10090	Adsl	adenylosuccinate lyase		Tbio									0.0640501	0.33023	0.999959	-0.0908119	0.171154	0.999631	0.0161809	0.804118	0.898926	0.0295933	0.650549	0.959746	0.785564	1.93e-17	1.61e-16	0.960771	5.88e-20	9.51e-19	0.75699	5.5e-17	4.78e-16	-0.028574	0.5374	0.604462	0.175207	0.000589564	0.00160116	-0.203781	0.000102582	0.000504986	S	19	19	108	S	18
11565	10090	Adssl1	adenylosuccinate synthetase like 1		Tbio	CYTOPLASM								-0.092832	0.674013	0.999959	-0.182144	0.411362	0.999631	-0.345428	0.125155	0.294203	0.336559	0.134722	0.719191	-0.86501	5.89e-06	1.13e-05	-0.640154	0.000333443	0.000536288	-0.519375	0.00262707	0.00378747	0.345636	0.0372479	0.0581698	0.224857	0.166782	0.235966	0.120779	0.452715	0.564237	S	12	12	33	S	9
11566	10090	Adss	adenylosuccinate synthetase, non muscle	PM	Tchem	CYTOPLASM								-0.00129857	0.986843	0.999959	-0.127641	0.113388	0.999631	0.0296243	0.707136	0.840401	0.0630413	0.426127	0.90564	0.144793	0.0131726	0.0178423	0.805409	1.62e-15	1.13e-14	0.463929	1.54e-09	4.3e-09	0.319136	2.15e-06	7.84e-06	0.660617	3.18e-13	7.9e-12	-0.341481	6.75e-07	7.37e-06	S	8	8	16	S	9
11567	10090	Avil	advillin		Tbio	CYTOPLASM																																						S	4	4	5
11568	10090	Aebp1	AE binding protein 1		Tbio	BOTH						CORE	SECRETED	0.0462072	0.713143	0.999959	-0.0168304	0.89336	0.999631	-0.416835	0.00237639	0.0211192	-0.0173175	0.890294	0.983499	-0.585712	1.31e-06	2.67e-06	-1.09187	2.2e-12	9.3e-12	-1.02958	9.42e-12	3.54e-11	-0.443871	8.27e-05	0.000220113	-0.506163	1.34e-05	5.31e-05	0.0622916	0.530068	0.636637	S	27	26	77	S	25
11569	10090	Aebp2	AE binding protein 2	DBTF ZNF-C2H2	Tbio	NUCLEUS																																						S	1	1	1
11571	10090	Crisp1	cysteine-rich secretory protein 1											-0.0506363	0.777327	0.999959	-0.0231827	0.896921	0.999631	0.663672	0.000862315	0.0112779	0.066696	0.709674	0.969022	0.311958	0.0398495	0.0505976	-1.4035	7.08e-11	2.43e-10	-3.5663	6.25e-22	1.48e-20	-3.87825	5.15e-23	1.09e-20	-1.71546	5.04e-13	1.19e-11	-2.1628	1.07e-15	2.62e-13	S	11	10	1000	S	12
11572	10090	Crisp3	cysteine-rich secretory protein 3											0.0621867	0.750915	0.999959	0.131562	0.503253	0.999631	0.523015	0.0118744	0.0618167	-0.0443353	0.820879	0.978391	0.763286	1.06e-05	1.98e-05	0.090757	0.537617	0.575728	-1.03055	5.81e-08	1.34e-07	-1.79384	1.64e-13	3.14e-12	-0.672529	6.32e-05	0.000215413	-1.12131	1.06e-08	2.32e-07	S	2	1	223	S	2
11576	10090	Afp	alpha fetoprotein		Tbio								SECRETED																																			S	1
11593	10090	Aga	aspartylglucosaminidase		Tbio	CYTOPLASM	ENDORETICULUM							-0.0532094	0.625419	0.999959	-0.0278069	0.79831	0.999631	0.276625	0.0160748	0.0744696	-0.0625718	0.566242	0.93874	-0.643817	4.57e-09	1.22e-08	-0.607279	1.55e-08	4e-08	-1.4115	1.01e-17	1.02e-16	-0.76768	8.87e-11	8.11e-10	0.0365383	0.652291	0.726709	-0.804219	2.94e-11	1.77e-09	S	7	7	19	S	5
11596	10090	Ager	advanced glycosylation end product-specific receptor	PM	Tchem					surface	Cell Membrane		SECRETED																															S	1	1	1
11603	10090	Agrn	agrin		Tbio						Cell Membrane	CORE	SECRETED	0.0220925	0.753955	0.999959	-0.0400638	0.570576	0.999631	-0.266776	0.000698423	0.0101427	-0.0600162	0.397249	0.894557	-0.544945	1.49e-10	4.77e-10	-0.577206	3.84e-11	1.37e-10	-0.416896	4.75e-08	1.1e-07	0.128049	0.035692	0.0560652	-0.0322613	0.584108	0.665407	0.16031	0.00986192	0.0250112	S	40	40	113	S	41
11605	10090	Gla	galactosidase, alpha		Tclin	CYTOPLASM	GOLGI							-0.0422823	0.671846	0.999959	-0.0504511	0.61349	0.999631	0.0168184	0.866003	0.933425	0.0203093	0.838559	0.979499	-1.2866	5.42e-19	6.07e-18	-0.557248	1.54e-09	4.46e-09	-1.07188	9.73e-17	8.13e-16	0.21472	0.00278011	0.00551567	0.729354	2.73e-12	5.45e-11	-0.514635	8.46e-09	1.93e-07	S	9	9	22	S	8
11606	10090	Agt	angiotensinogen (serpin peptidase inhibitor, clade A, member 8)		Tbio							ASSOCIATED	SECRETED	-0.0623464	0.665466	0.999959	0.0158849	0.912137	0.999631	0.543012	0.00072977	0.0104489	-0.0629314	0.662531	0.961451	-0.618651	9.81e-06	1.84e-05	-2.10933	5.42e-18	5.96e-17	-2.35164	2.38e-19	3.24e-18	-1.73299	1.32e-15	4.58e-14	-1.49067	7.5e-14	2.23e-12	-0.242318	0.0474684	0.0927448	S	11	11	46	S	12
11608	10090	Agtr1b	angiotensin II receptor, type 1b	PM																																								S	1	1	1
11615	10090	Gm4737	predicted gene 4737											-0.0806399	0.28344	0.999959	-0.187244	0.0170691	0.92269	0.0959688	0.203747	0.404377	-0.0479871	0.520403	0.927125	-0.026798	0.644747	0.676792	-0.136307	0.0242473	0.0318963	-0.0676587	0.248687	0.283032	-0.0408607	0.483032	0.551781	-0.109509	0.0663549	0.10704	0.0686478	0.241984	0.348405	S	30	0	349	S	28
11622	10090	Ahr	aryl-hydrocarbon receptor	DBTF HLH	Tchem	BOTH																																						S	2	2	2
11625	10090	Ahsg	alpha-2-HS-glycoprotein		Tbio		GOLGI						SECRETED	-0.0629355	0.65765	0.999959	0.0583772	0.680949	0.999631	-0.563911	0.000421878	0.00772798	-0.0359129	0.800119	0.977798	-1.46291	1.46e-13	6.82e-13	-1.89902	1.26e-16	1.1e-15	-1.61728	1.03e-14	5.99e-14	-0.154373	0.201144	0.259139	-0.436116	0.000854837	0.00224791	0.281743	0.0234326	0.0517093	S	8	8	203	S	7
11629	10090	Aif1	allograft inflammatory factor 1	PM	Tbio	BOTH					Cell Membrane			0.103446	0.530013	0.999959	-0.00606967	0.970499	0.999631	-0.366433	0.0325131	0.119196	-0.114281	0.488185	0.924077	0.332502	0.00872018	0.0120293	0.260051	0.0362062	0.0465366	0.137186	0.256942	0.291563	-0.195316	0.110197	0.15343	-0.0724517	0.546353	0.632363	-0.122865	0.308971	0.421898	S	3	3	6	S	4
11630	10090	Crybg1	absent in melanoma 1		Tbio									-0.194624	0.113512	0.999959	-0.0668764	0.578766	0.999631	0.0123337	0.91822	0.960488	-0.089137	0.460304	0.919944	-1.01312	2.63e-13	1.18e-12	-0.783427	1.47e-10	4.82e-10	-1.06662	6.87e-14	3.51e-13	-0.0535016	0.527559	0.594511	0.229696	0.0100058	0.0202465	-0.283197	0.00195579	0.00635854	S	31	30	47	S	24
11632	10090	Aip	aryl-hydrocarbon receptor-interacting protein	TC	Tbio	CYTOPLASM								0.0334046	0.588516	0.999959	-0.0849956	0.174896	0.999631	-0.110583	0.0809805	0.219542	-0.0719024	0.248832	0.82021	-0.240806	9.82e-06	1.85e-05	-0.439896	7.46e-11	2.56e-10	-0.313292	1.08e-07	2.41e-07	-0.0724854	0.123003	0.168837	-0.199089	0.000133814	0.000418499	0.126604	0.00938529	0.0240459	S	15	15	50	S	12
11636	10090	Ak1	adenylate kinase 1	KI-M, PM	Tbio									0.150967	0.169075	0.999959	0.091486	0.399404	0.999631	0.566919	1.32e-05	0.00149483	0.589322	7.51e-06	0.00385352	0.504383	0.000420034	0.000672542	-0.228294	0.0837213	0.102625	-0.833485	2.73e-07	5.86e-07	-1.33787	9.99e-12	1.18e-10	-0.732678	2.58e-06	1.22e-05	-0.60519	4.52e-05	0.000250779	S	16	16	166	S	14
11637	10090	Ak2	adenylate kinase 2	KI-M	Tbio			IMS	Metabolism > Nucleotide metabolism > Nucleotide synthesis and processing					0.0543187	0.529052	0.999959	0.0364266	0.672313	0.999631	0.293687	0.00185766	0.0181899	0.190733	0.0335424	0.441147	0.582758	4.77e-09	1.28e-08	-0.0569329	0.440344	0.480007	-0.159356	0.0363145	0.0462243	-0.742115	1.94e-11	2.13e-10	-0.639691	6.21e-10	6.67e-09	-0.102423	0.169583	0.263423	S	17	17	333	S	18
11639	10090	Ak4	adenylate kinase 4	KI-M	Tbio			Matrix	Metabolism > Nucleotide metabolism > Nucleotide synthesis and processing					-0.0128858	0.895208	0.999959	-0.12399	0.211598	0.999631	0.193736	0.0557081	0.170463	-0.180345	0.0736291	0.599166	-0.639366	9.91e-10	2.88e-09	-1.37011	2.61e-18	3.03e-17	-0.808808	3.88e-12	1.54e-11	-0.169441	0.0296597	0.0474828	-0.730745	4.59e-11	6.85e-10	0.561304	1.6e-08	3.29e-07	S	8	8	31	S	7
11640	10090	Akap1	A kinase (PRKA) anchor protein 1	RNA?	Tbio			MOM	Signaling > cAMP-PKA signaling	nonsurface				0.162844	0.0567741	0.999959	0.00789966	0.923813	0.999631	0.195207	0.0243078	0.0987074	-0.0863521	0.30067	0.845565	0.501733	7.81e-09	2.04e-08	0.089167	0.174706	0.204316	0.236421	0.000870473	0.00131517	-0.265312	0.000250514	0.00060827	-0.412566	3.59e-07	2.05e-06	0.147254	0.0287095	0.0611972	S	20	20	44	S	17
11642	10090	Akap3	A kinase (PRKA) anchor protein 3		Tbio	BOTH								0.215727	0.26944	0.999959	0.360824	0.0700789	0.999631	0.878336	9.05e-05	0.00334962	0.255888	0.192228	0.780721	0.916568	1.6e-05	2.94e-05	0.27433	0.137044	0.162602	0.0374467	0.836325	0.854804	-0.879121	2.9e-05	8.54e-05	-0.642238	0.00117198	0.00300342	-0.236883	0.19715	0.296	S	46	46	322	S	48
11643	10090	Akap4	A kinase (PRKA) anchor protein 4		Tbio	BOTH								0.178698	0.404197	0.999959	0.37952	0.0830369	0.999631	0.896228	0.000225609	0.0054121	0.167146	0.434888	0.909902	0.346503	0.0762392	0.0930402	-0.0806643	0.672372	0.703255	0.0335224	0.860327	0.876604	-0.31298	0.107666	0.150333	-0.427167	0.0309012	0.0550053	0.114187	0.549992	0.654076	S	62	62	1554	S	63
11647	10090	Alpl	alkaline phosphatase, liver/bone/kidney	PM	Tchem					surface	Cell Membrane			0.0173743	0.781482	0.999959	0.0558987	0.375324	0.999631	0.0389985	0.534708	0.718839	0.105648	0.0998715	0.651506	-1.66692	1.81e-27	1.46e-25	-0.0571086	0.210464	0.24271	-0.341671	1.2e-08	3e-08	1.32525	1.93e-24	5.84e-22	1.60982	5.26e-27	3.8e-24	-0.284563	4.16e-07	4.85e-06	S	15	15	140	S	17
11650	10090	Alppl2	alkaline phosphatase, placental-like 2	PM	Tchem					surface	Cell Membrane			0.078045	0.657861	0.999959	0.0271678	0.877284	0.999631	0.319181	0.0780469	0.214122	-0.0368771	0.834013	0.978655	-0.757867	7.19e-07	1.5e-06	-1.03892	1.38e-09	4.02e-09	-0.748544	8.92e-07	1.81e-06	0.00932296	0.939874	0.954405	-0.281054	0.0287997	0.0517433	0.290377	0.0242502	0.053219	S	2	2	2	S	4
11651	10090	Akt1	thymoma viral proto-oncogene 1	SIGN, KI-P-AGC-Akt, PM	Tchem	BOTH					Cell Membrane			0.0764166	0.404267	0.999959	-0.0563118	0.537619	0.999631	-0.126676	0.171512	0.361589	-0.0191548	0.833403	0.978391	-0.366152	2.12e-06	4.24e-06	-0.11079	0.0890893	0.108747	-0.257734	0.000287648	0.000455492	0.108418	0.0958292	0.135652	0.255361	0.000319514	0.00091822	-0.146943	0.026591	0.0574087	S	12	7	36	S	13
11652	10090	Akt2	thymoma viral proto-oncogene 2	SIGN, KI-P-AGC-Akt, PM	Tchem	NUCLEUS					Cell Membrane			-0.04159	0.42713	0.999959	-0.00776775	0.881426	0.999631	-0.028107	0.590313	0.761468	-0.0465294	0.375013	0.88379	0.489204	1.03e-14	5.72e-14	0.325965	2.7e-10	8.58e-10	0.399364	2.04e-12	8.4e-12	-0.0898407	0.0175202	0.0295783	-0.163239	7.49e-05	0.000250017	0.0733985	0.0488908	0.0950033	S	15	11	53	S	17
11655	10090	Alas1	aminolevulinic acid synthase 1		Tbio			Matrix	Metabolism > Metals and cofactors > Heme synthesis and processing					-0.0108121	0.93387	0.999959	-0.0325912	0.802595	0.999631	0.105967	0.418901	0.62373	0.162983	0.217517	0.80373	0.329905	0.000808385	0.00125409	0.0892324	0.323392	0.361596	0.0214174	0.811259	0.832038	-0.308488	0.00155067	0.00323374	-0.240673	0.0109382	0.0219313	-0.067815	0.451452	0.563256	S	3	3	3	S	4
11656	10090	Alas2	aminolevulinic acid synthase 2, erythroid		Tbio			Matrix	Metabolism > Metals and cofactors > Heme synthesis and processing																																							S	2
11657	10090	Alb	albumin		Tchem	NUCLEUS	BOTH						SECRETED	-0.356004	0.0331068	0.999959	0.139139	0.387944	0.999631	-0.493108	0.00436603	0.0318234	-0.0702597	0.661222	0.961023	-3.29048	4.65e-22	9.46e-21	-3.44565	1.18e-22	3.63e-21	-3.5788	3.8e-23	1.27e-21	-0.288318	0.037718	0.0588599	-0.155162	0.251658	0.33423	-0.133156	0.323889	0.437184	S	57	53	4827	S	57
11658	10090	Alcam	activated leukocyte cell adhesion molecule		Tbio					surface			SECRETED	-0.0848668	0.260848	0.999959	-0.0506786	0.4987	0.999631	-0.40115	9.46e-06	0.00127019	-0.148161	0.0550448	0.53671	-1.55081	7.17e-20	9.42e-19	-0.550843	2.31e-08	5.84e-08	-0.3488	5.1e-05	8.7e-05	1.20201	1.04e-16	4.73e-15	0.999965	1.6e-14	5.47e-13	0.202043	0.0106034	0.026517	S	15	15	49	S	17
11666	10090	Abcd1	ATP-binding cassette, sub-family D (ALD), member 1		Tbio	CYTOPLASM		Membrane	Small molecule transport > ABC transporters	nonsurface				0.0202982	0.860006	0.999959	-0.0201666	0.860903	0.999631	0.0233926	0.838952	0.918422	-0.0455254	0.69277	0.967239	0.519848	1.05e-07	2.41e-07	0.422782	3.99e-06	7.84e-06	0.54854	3.69e-08	8.68e-08	0.0286921	0.707514	0.760846	-0.0970658	0.209644	0.285415	0.125758	0.107011	0.181773	S	8	7	8	S	7
11668	10090	Aldh1a1	aldehyde dehydrogenase family 1, subfamily A1		Tchem	CYTOPLASM								-0.119616	0.208866	0.999959	0.0337618	0.719176	0.999631	0.641712	1.94e-07	0.000139456	-0.077056	0.414201	0.902518	-1.40176	1.71e-14	9.11e-14	-1.39479	1.96e-14	1.12e-13	-1.49802	2.86e-15	1.82e-14	-0.0962577	0.363738	0.434824	0.00697421	0.94718	0.959653	-0.103232	0.330502	0.444147	S	37	21	1080	S	36
11669	10090	Aldh2	aldehyde dehydrogenase 2, mitochondrial		Tclin			Matrix	Metabolism > Detoxification > Xenobiotic metabolism					-0.0699877	0.405992	0.999959	0.10613	0.21137	0.999631	0.431911	1.7e-05	0.00173458	-0.115462	0.175049	0.761514	-0.243107	0.00537796	0.00760284	-0.196981	0.0213181	0.028285	-0.111918	0.178157	0.207206	0.131189	0.116448	0.161091	0.0461253	0.57428	0.656979	0.0850637	0.303146	0.416106	S	34	31	502	S	33
11670	10090	Aldh3a1	aldehyde dehydrogenase family 3, subfamily A1		Tchem		ENDORETICULUM							-0.0208242	0.911032	0.999959	-0.175299	0.350785	0.999631	0.323895	0.0906757	0.237642	0.0449403	0.809529	0.978391	-0.966554	2.51e-08	6.12e-08	-2.081	1.69e-16	1.44e-15	-0.44988	0.00168945	0.00248254	0.516674	0.000420426	0.000977425	-1.11444	1.24e-09	1.23e-08	1.63112	1.22e-13	1.85e-11	S	25	21	64	S	23
11671	10090	Aldh3a2	aldehyde dehydrogenase family 3, subfamily A2		Tbio			Membrane	Metabolism > Detoxification > ROS and glutathione metabolism	nonsurface				-0.166451	0.128888	0.999959	-0.112373	0.299673	0.999631	0.291393	0.0106806	0.0577516	-0.142396	0.191406	0.780721	-1.065	1.26e-13	5.93e-13	-0.165102	0.0628381	0.0782823	-0.232406	0.0106884	0.0144176	0.832598	5.84e-11	5.66e-10	0.899902	8.98e-12	1.59e-10	-0.0673039	0.437515	0.550201	S	19	16	98	S	18
11674	10090	Aldoa	aldolase A, fructose-bisphosphate		Tbio	NUCLEUS								-0.0193709	0.847401	0.999959	-0.182774	0.0777651	0.999631	0.00872688	0.930895	0.966434	0.282927	0.00849422	0.22759	-0.702443	5.4e-10	1.62e-09	-0.966689	2.29e-13	1.11e-12	-1.32715	4.25e-17	3.79e-16	-0.624707	6.96e-09	4.17e-08	-0.264246	0.00228419	0.00541677	-0.36046	8.07e-05	0.000412773	S	33	7	671	S	35
11676	10090	Aldoc	aldolase C, fructose-bisphosphate		Tbio									-0.0608684	0.636725	0.999959	0.0152861	0.905404	0.999631	0.0332535	0.796103	0.893776	0.181939	0.164774	0.746246	-1.10985	9.3e-14	4.45e-13	-0.282648	0.00309994	0.00451392	-0.766138	7.83e-10	2.27e-09	0.343711	0.000479836	0.00110316	0.827202	1.36e-10	1.75e-09	-0.48349	5.26e-06	4.1e-05	S	28	19	188	S	30
11677	10090	Akr1b3	aldo-keto reductase family 1, member B3 (aldose reductase)		Tclin									-0.0272709	0.834287	0.999959	-0.0990892	0.449407	0.999631	-0.191573	0.149367	0.330914	0.104245	0.426432	0.90564	1.55364	2.57e-17	2.1e-16	1.26605	7.32e-15	4.54e-14	1.22369	1.82e-14	1.01e-13	-0.32995	0.00105769	0.00228717	-0.287584	0.00361605	0.00821352	-0.0423659	0.64612	0.735503	S	20	19	257	S	21
11682	10090	Alk	anaplastic lymphoma kinase	KI-P-TK-ALK	Tclin					surface	Cell Membrane																																	S	1	1	1
11684	10090	Alox12	arachidonate 12-lipoxygenase		Tchem	CYTOPLASM								-0.0708069	0.278791	0.999959	-0.0289842	0.654592	0.999631	0.167879	0.0142057	0.06905	0.0355346	0.583699	0.944824	-0.764273	2.6e-16	1.82e-15	-0.0538649	0.279118	0.315532	-0.543032	2.27e-12	9.3e-12	0.221241	8.25e-05	0.000219716	0.710409	1.95e-15	8.35e-14	-0.489167	2.95e-11	1.77e-09	S	14	14	30	S	12
11685	10090	Alox12e	arachidonate lipoxygenase, epidermal																																									S	2	1	2
11687	10090	Alox15	arachidonate 15-lipoxygenase		Tchem						Cell Membrane			0.0963699	0.655238	0.999959	0.0183525	0.932116	0.999631	-0.164537	0.447474	0.647293	-0.0486938	0.821264	0.978391	-0.342504	0.0230192	0.0301997	-1.05257	2.76e-08	6.91e-08	-1.09427	1.25e-08	3.12e-08	-0.75177	1.04e-05	3.33e-05	-0.710069	2.4e-05	9e-05	-0.0417015	0.772876	0.838756	S	9	9	18	S	8
11688	10090	Alox8	arachidonate 8-lipoxygenase		Tchem	NUCLEUS					Cell Membrane																																	S	1	1	1
11690	10090	Alox5ap	arachidonate 5-lipoxygenase activating protein		Tchem		ENDORETICULUM			nonsurface																																						S	2
11692	10090	Gfer	growth factor, erv1 (S. cerevisiae)-like (augmenter of liver regeneration)		Tchem			IMS	Protein import, sorting and homeostasis > Protein import and sorting > MIA40				SECRETED	-0.0538497	0.649861	0.999959	-0.00703858	0.952595	0.999631	-0.0118259	0.920443	0.96108	-0.17814	0.140435	0.723414	-0.00477769	0.953504	0.959831	-0.999185	1.74e-13	8.58e-13	-0.236451	0.00663431	0.00916717	-0.231674	0.00768203	0.0139745	-0.994407	1.97e-13	5.19e-12	0.762734	1.37e-10	5.88e-09	S	7	7	26	S	9
11699	10090	Ambp	alpha 1 microglobulin/bikunin	PM	Tbio							ASSOCIATED	SECRETED	-0.0661394	0.586886	0.999959	0.201363	0.105578	0.999631	-0.400658	0.00250176	0.0218509	-0.0291504	0.810321	0.978391	-1.29044	3.1e-14	1.58e-13	-1.36487	6.93e-15	4.31e-14	-1.31372	1.93e-14	1.07e-13	-0.0232756	0.814391	0.851136	-0.0744312	0.454665	0.545953	0.0511556	0.606491	0.703556	S	8	8	27	S	8
11702	10090	Amd1	S-adenosylmethionine decarboxylase 1		Tchem									-0.280142	0.0675066	0.999959	-0.00652344	0.964956	0.999631	0.056658	0.703139	0.837865	0.0978581	0.511538	0.927125	-0.555107	8.24e-06	1.56e-05	-0.486585	5.45e-05	9.5e-05	-0.392432	0.000691593	0.00105617	0.162675	0.128584	0.175692	0.0685221	0.515638	0.603492	0.0941532	0.373165	0.487431	S	3	0	3	S	1
11717	10090	Ampd3	adenosine monophosphate deaminase 3		Tchem									0.0145953	0.866173	0.999959	-0.0815516	0.350203	0.999631	-0.127539	0.148636	0.329792	0.0889891	0.308759	0.850584	-0.949181	3.28e-16	2.26e-15	-1.13852	1.93e-18	2.31e-17	-1.53232	3.25e-22	8.31e-21	-0.58314	9.43e-11	8.56e-10	-0.189337	0.00414379	0.00928303	-0.393803	3.48e-07	4.15e-06	S	22	18	44	S	22
11720	10090	Mat1a	methionine adenosyltransferase I, alpha		Tbio									-0.238893	0.130073	0.999959	-0.0167642	0.913571	0.999631	0.153327	0.325205	0.535266	-0.0198798	0.897594	0.98593	-0.496843	6.13e-05	0.000106849	-0.693493	3.25e-07	7.2e-07	-1.62232	6.82e-16	4.82e-15	-1.12548	9.6e-12	1.15e-10	-0.19665	0.0764646	0.120993	-0.92883	8.61e-10	2.71e-08	S	4	2	19	S	4
11722	10090	Amy1	amylase 1, salivary		Tclin								SECRETED	-0.13776	0.29318	0.999959	0.105151	0.420362	0.999631	-0.067157	0.605515	0.771304	-0.726335	5.21e-06	0.00280739	-0.452657	0.0012481	0.00189903	-0.309202	0.021309	0.0282764	-1.81297	3.65e-15	2.28e-14	-1.36032	6.32e-12	7.87e-11	0.143455	0.269191	0.353635	-1.50377	5.08e-13	5.77e-11	S	9	4	21	S	10
11727	10090	Ang	angiogenin, ribonuclease, RNase A family, 5		Tbio	NUCLEUS							SECRETED	-0.112079	0.512375	0.999959	-0.0171563	0.919805	0.999631	-0.497449	0.00652583	0.0416044	-0.113708	0.506315	0.925858	-0.863477	1.9e-07	4.21e-07	-0.776244	1.27e-06	2.64e-06	-0.343918	0.0125343	0.0167982	0.51956	0.00035958	0.000848235	0.0872334	0.506437	0.595246	0.432326	0.00223636	0.007093	S	2	2	2	S	3
11732	10090	Ank	progressive ankylosis	PM	Tbio					surface				-0.0619049	0.692452	0.999959	-0.151107	0.337765	0.999631	0.200204	0.206941	0.407468	0.216253	0.173865	0.759717	1.53041	8.03e-15	4.54e-14	1.41037	7.05e-14	3.67e-13	1.24035	1.92e-12	7.96e-12	-0.290065	0.0135626	0.0234257	-0.120039	0.2871	0.372797	-0.170026	0.13511	0.219862	S	1	1	1	S	1
11733	10090	Ank1	ankyrin 1, erythroid	PM	Tbio	NUCLEUS								-0.0384604	0.811032	0.999959	0.117741	0.466174	0.999631	0.104141	0.518773	0.706934	0.228115	0.163556	0.746246	-0.272199	0.0201039	0.0266182	-0.197901	0.0846292	0.103655	-0.480984	0.000144059	0.00023485	-0.208785	0.0696027	0.1023	0.0742976	0.508598	0.597069	-0.283083	0.0159863	0.037711	S	21	17	37	S	24
11735	10090	Ank3	ankyrin 3, epithelial		Tbio		BOTH				Cell Membrane			-0.0321878	0.512319	0.999959	-0.033313	0.497806	0.999631	0.0180081	0.713178	0.84423	-0.0374801	0.446129	0.912981	-0.903108	3.92e-23	9.91e-22	-0.903892	3.82e-23	1.34e-21	-0.722646	2.91e-20	4.65e-19	0.180462	7.41e-06	2.45e-05	-0.000784342	0.981549	0.986587	0.181246	6.93e-06	5.15e-05	S	65	56	186	S	68
11736	10090	Ankfy1	ankyrin repeat and FYVE domain containing 1	nonDNA-BTB	Tbio									-0.0195748	0.73765	0.999959	-0.0576653	0.327583	0.999631	0.123185	0.0423958	0.14094	-0.00900119	0.877486	0.983398	-0.233897	5.14e-06	9.92e-06	0.0378761	0.380706	0.420185	0.0810079	0.0664669	0.0817815	0.314905	2.42e-08	1.3e-07	0.271773	4.05e-07	2.28e-06	0.0431318	0.319051	0.432482	S	38	38	102	S	34
11737	10090	Anp32a	acidic (leucine-rich) nuclear phosphoprotein 32 family, member A											-0.0894846	0.350699	0.999959	-0.160063	0.100836	0.999631	-0.352331	0.000873356	0.0113465	-0.161061	0.0988315	0.650566	-1.28416	3.88e-16	2.65e-15	-1.15719	6.67e-15	4.17e-14	-0.663834	5.09e-09	1.33e-08	0.620327	2.08e-08	1.12e-07	0.126975	0.137199	0.199687	0.493352	1.48e-06	1.4e-05	S	12	9	112	S	11
11739	10090	Slc25a4	solute carrier family 25 (mitochondrial carrier, adenine nucleotide translocator), member 4		Tbio			MIM	Metabolism > Nucleotide metabolism > Nucleotide import | Signaling > Calcium homeostasis > Mitochondrial permeability transition pore | Small molecule transport > SLC25A family	nonsurface				-0.141845	0.280869	0.999959	-0.00385068	0.97639	0.999631	0.321474	0.0190286	0.0834515	0.0505917	0.697801	0.967239	-0.153322	0.123392	0.146792	-0.334068	0.00162947	0.00244035	-0.269488	0.00906182	0.0123301	-0.116166	0.239258	0.301974	-0.180746	0.071363	0.113959	0.0645803	0.509674	0.618767	S	21	10	273	S	24
11740	10090	Slc25a5	solute carrier family 25 (mitochondrial carrier, adenine nucleotide translocator), member 5		Tbio	NUCLEUS		MIM	Metabolism > Nucleotide metabolism > Nucleotide import | Signaling > Calcium homeostasis > Mitochondrial permeability transition pore | Small molecule transport > SLC25A family	nonsurface				-0.216639	0.191897	0.999959	-0.0628521	0.700841	0.999631	0.609004	0.000821584	0.0110893	-0.258775	0.121481	0.698874	-0.795018	2.79e-06	5.51e-06	-0.888556	4.12e-07	9.05e-07	-0.752326	6.73e-06	1.24e-05	0.0426915	0.76133	0.805845	-0.0935384	0.506941	0.595708	0.13623	0.335721	0.449422	S	22	11	297	S	26
11744	10090	Anxa11	annexin A11		Tbio	CYTOPLASM						ASSOCIATED		-0.0274516	0.708547	0.999959	-0.00227013	0.975307	0.999631	-0.106218	0.155299	0.339226	0.024066	0.743059	0.973667	-0.412165	3.37e-09	9.17e-09	-0.109951	0.0379479	0.048694	-0.193625	0.00060122	0.000923654	0.218541	0.000152391	0.000386941	0.302214	1.35e-06	6.83e-06	-0.0836739	0.109091	0.18478	S	18	10	89	S	18
11745	10090	Anxa3	annexin A3	PM	Tbio	CYTOPLASM						ASSOCIATED		-0.0452174	0.655488	0.999959	-0.231511	0.02874	0.995353	-0.592867	2.59e-06	0.000820254	-0.0973564	0.339978	0.866418	-1.62517	4.16e-16	2.82e-15	-1.77725	3.43e-17	3.22e-16	-0.95081	3.53e-10	1.08e-09	0.674357	4.02e-07	1.68e-06	-0.152079	0.159773	0.227747	0.826436	7.58e-09	1.77e-07	S	24	24	162	S	23
11746	10090	Anxa4	annexin A4		Tbio	BOTH						ASSOCIATED		-0.0864095	0.276574	0.999959	-0.201695	0.0151769	0.883621	0.0646366	0.413453	0.618257	-0.135722	0.0924528	0.638795	-1.29261	7.85e-20	1.02e-18	-1.70493	2.15e-23	8.25e-22	-1.29605	7.26e-20	1.08e-18	-0.00343592	0.956337	0.968072	-0.412316	2.04e-07	1.23e-06	0.40888	2.38e-07	3.01e-06	S	24	23	140	S	23
11747	10090	Anxa5	annexin A5	PM	Tbio	CYTOPLASM						ASSOCIATED		-0.134828	0.0557326	0.999959	-0.10196	0.142214	0.999631	-0.132332	0.0601139	0.179531	-0.148989	0.0358135	0.451167	-2.04706	5.05e-27	3.65e-25	-2.03443	6.1e-27	6.38e-25	-1.78704	3.14e-25	1.72e-23	0.260025	6.95e-05	0.000188359	0.0126298	0.825247	0.866977	0.247395	0.000130925	0.000622879	S	28	15	357	S	28
11749	10090	Anxa6	annexin A6		Tbio							ASSOCIATED		-0.0234762	0.833655	0.999959	-0.14185	0.21094	0.999631	-0.169569	0.137185	0.312856	0.000358925	0.997437	0.999349	-1.24404	2.19e-16	1.55e-15	-1.12106	3.8e-15	2.49e-14	-1.73505	1.6e-20	2.73e-19	-0.491009	6.49e-07	2.61e-06	0.122977	0.129536	0.189957	-0.613985	8.72e-09	1.98e-07	S	50	48	459	S	50
11750	10090	Anxa7	annexin A7	PM	Tbio	NUCLEUS						ASSOCIATED		-0.0573766	0.459205	0.999959	-0.0902594	0.24778	0.999631	-0.139784	0.0783579	0.214593	-0.121481	0.123466	0.703069	-1.05969	3.02e-18	2.95e-17	-0.699434	2.64e-13	1.27e-12	-0.960637	4.89e-17	4.31e-16	0.0990529	0.0969875	0.137147	0.360255	6.33e-07	3.43e-06	-0.261203	8.54e-05	0.000432293	S	21	21	140	S	21
11752	10090	Anxa8	annexin A8		Tbio							ASSOCIATED		-0.215307	0.272305	0.999959	0.0794409	0.682537	0.999631	0.0207907	0.914632	0.95899	-0.0710675	0.71436	0.969539	-0.081368	0.537293	0.573933	-0.122693	0.35413	0.393068	0.0375421	0.775392	0.799287	0.11891	0.368965	0.4402	-0.0413254	0.753491	0.811829	0.160236	0.228478	0.332919	S	4	4	4	S	1
11754	10090	Aoc3	amine oxidase, copper containing 3	PM	Tchem	CYTOPLASM	BOTH			surface	Cell Membrane			0.0104926	0.924041	0.999959	-0.0173306	0.874884	0.999631	-0.143942	0.197793	0.396506	-0.101263	0.361202	0.877328	-0.0242342	0.751443	0.777353	-0.404232	8.22e-06	1.56e-05	-0.179018	0.0246887	0.0320542	-0.154784	0.0498062	0.075686	-0.379998	2.06e-05	7.84e-05	0.225214	0.00569578	0.0156703	S	20	14	99	S	18
11757	10090	Prdx3	peroxiredoxin 3		Tbio	CYTOPLASM		Matrix	Metabolism > Detoxification > ROS and glutathione metabolism					-0.0773539	0.294379	0.999959	-0.0184136	0.801013	0.999631	0.29076	0.000416351	0.00766254	-0.0895471	0.226393	0.809544	0.198663	0.00354761	0.00514353	-0.538987	1.09e-09	3.22e-09	-0.0526856	0.409231	0.447041	-0.251348	0.000371496	0.000873664	-0.73765	5.89e-13	1.36e-11	0.486301	9.92e-09	2.19e-07	S	9	9	99	S	9
11758	10090	Prdx6	peroxiredoxin 6		Tbio	BOTH		unknown	Metabolism > Lipid metabolism > Phospholipid metabolism | Metabolism > Detoxification > ROS and glutathione metabolism					-0.0479451	0.58912	0.999959	-0.131682	0.144823	0.999631	-0.0510081	0.56569	0.741968	-0.123213	0.171441	0.757339	-1.5163	1.9e-21	3.37e-20	-1.15873	4.8e-18	5.34e-17	-0.200277	0.00395387	0.00559694	1.31602	1.22e-19	1.17e-17	0.357569	4.26e-06	1.89e-05	0.958451	9.83e-16	2.46e-13	S	20	14	447	S	20
11761	10090	Aox1	aldehyde oxidase 1		Tbio									-0.00337414	0.986877	0.999959	-0.401125	0.0586987	0.999631	0.00846337	0.967092	0.983807	-0.0518846	0.800445	0.977798	0.0487711	0.736499	0.76358	-0.383717	0.0119096	0.0162789	-0.322813	0.0318487	0.0408384	-0.371584	0.0145806	0.0250635	-0.432488	0.00513249	0.0111636	0.0609035	0.674497	0.759688	S	3	3	3	S	2
11764	10090	Ap1b1	adaptor protein complex AP-1, beta 1 subunit	SKEL	Tbio		GOLGI							0.0555339	0.406385	0.999959	-0.0476925	0.475082	0.999631	0.0756177	0.260821	0.466557	-0.0722505	0.282164	0.836231	-0.247244	1.03e-05	1.94e-05	0.259128	5.01e-06	9.69e-06	0.307219	2.72e-07	5.83e-07	0.554463	5.18e-13	8.72e-12	0.506373	5.11e-12	9.47e-11	0.0480903	0.315214	0.428629	S	40	20	277	S	38
11765	10090	Ap1g1	adaptor protein complex AP-1, gamma 1 subunit		Tbio	CYTOPLASM	GOLGI							-0.0172249	0.852082	0.999959	-0.0679217	0.464276	0.999631	0.180364	0.0589741	0.177631	-0.03466	0.707787	0.969022	-0.204137	0.00403966	0.00581234	0.23324	0.00125749	0.00191198	0.378878	2.38e-06	4.6e-06	0.583014	5.01e-10	3.84e-09	0.437377	1.91e-07	1.16e-06	0.145637	0.034222	0.0710632	S	23	22	97	S	24
11766	10090	Ap1g2	adaptor protein complex AP-1, gamma 2 subunit		Tbio		GOLGI							-0.0186419	0.864271	0.999959	-0.104477	0.342009	0.999631	0.0426283	0.696213	0.832565	-0.03131	0.774144	0.975999	-1.35632	2.02e-18	2.04e-17	-0.780504	5.96e-12	2.37e-11	-0.592493	3.52e-09	9.37e-09	0.763827	1.01e-11	1.2e-10	0.575816	6.45e-09	5.52e-08	0.188011	0.0150318	0.0358041	S	8	7	14	S	7
11767	10090	Ap1m1	adaptor-related protein complex AP-1, mu subunit 1		Tbio									0.10429	0.147653	0.999959	0.0215976	0.759957	0.999631	0.0555848	0.433897	0.635764	0.0631969	0.374414	0.883611	1.15025	3.6e-21	6.06e-20	1.16434	2.51e-21	5.61e-20	1.01678	1.34e-19	1.92e-18	-0.133472	0.0117641	0.0205834	0.0140922	0.779403	0.833322	-0.147564	0.00585165	0.0160336	S	19	16	65	S	18
11768	10090	Ap1m2	adaptor protein complex AP-1, mu 2 subunit		Tbio									-0.0573252	0.576714	0.999959	-0.0145996	0.886647	0.999631	0.222678	0.0369121	0.128792	-0.1134	0.273497	0.831574	-2.43716	1.25e-25	6.16e-24	-1.71421	4.66e-21	9.88e-20	-1.34581	5.2e-18	5.5e-17	1.09135	1.81e-15	6.24e-14	0.722951	6.87e-11	9.67e-10	0.368397	2.64e-05	0.000159485	S	16	13	65	S	17
11769	10090	Ap1s1	adaptor protein complex AP-1, sigma 1		Tbio		GOLGI							0.0544401	0.448754	0.999959	0.0262136	0.714182	0.999631	0.0474892	0.508215	0.698747	0.0262979	0.713305	0.96935	0.58032	3.03e-13	1.35e-12	0.508907	8.31e-12	3.25e-11	0.495464	1.6e-11	5.8e-11	-0.0848564	0.088703	0.126663	-0.0714126	0.149231	0.214774	-0.0134438	0.782556	0.846616	S	4	3	12	S	5
11770	10090	Fabp4	fatty acid binding protein 4, adipocyte		Tchem	BOTH								0.101621	0.715094	0.999959	-0.0278847	0.920124	0.999631	-0.702307	0.0167548	0.0764363	-0.517519	0.0710941	0.589042	-0.350116	0.111246	0.133122	-2.88283	1.48e-14	8.61e-14	-1.21042	3.12e-06	5.97e-06	-0.860306	0.000335999	0.000796445	-2.53272	4.41e-13	1.06e-11	1.67241	7.51e-09	1.76e-07	S	9	8	215	S	9
11771	10090	Ap2a1	adaptor-related protein complex 2, alpha 1 subunit	PM	Tbio						Cell Membrane			0.0195929	0.663074	0.999959	-0.0122066	0.785835	0.999631	0.0191355	0.670447	0.814962	0.0113552	0.800428	0.977798	0.30122	4.44e-11	1.5e-10	0.675016	1.37e-20	2.59e-19	0.53795	9.8e-18	9.93e-17	0.23673	9.73e-09	5.65e-08	0.373796	2.04e-13	5.34e-12	-0.137066	9.5e-05	0.000473715	S	46	35	182	S	48
11772	10090	Ap2a2	adaptor-related protein complex 2, alpha 2 subunit	PM	Tbio						Cell Membrane			-0.0731751	0.242114	0.999959	-0.0427239	0.491011	0.999631	0.0521147	0.40187	0.606834	-0.038791	0.531453	0.929266	-0.474996	3.02e-12	1.18e-11	0.00239454	0.956219	0.962924	-0.236373	5.57e-06	1.04e-05	0.238623	4.8e-06	1.65e-05	0.477391	2.66e-12	5.33e-11	-0.238768	4.75e-06	3.76e-05	S	38	27	146	S	40
11773	10090	Ap2m1	adaptor-related protein complex 2, mu 1 subunit	PM	Tbio						Cell Membrane			-0.0268114	0.587132	0.999959	-0.0480061	0.333824	0.999631	-0.0298046	0.546357	0.727778	-0.0979429	0.0547337	0.536318	-0.141052	0.000494539	0.000784027	0.261165	4.12e-08	1.01e-07	0.102143	0.0083702	0.0114222	0.243195	1.63e-07	7.45e-07	0.402216	2.36e-12	4.78e-11	-0.159022	0.000123275	0.000591447	S	27	27	132	S	28
11774	10090	Ap3b1	adaptor-related protein complex 3, beta 1 subunit		Tbio		GOLGI							-0.0194157	0.719646	0.999959	-0.0761525	0.166243	0.999631	0.0539717	0.322251	0.532031	-0.0951286	0.086755	0.628562	-0.0286722	0.477639	0.515586	0.422125	7.51e-12	2.96e-11	0.44795	1.71e-12	7.14e-12	0.476622	3.51e-13	6.25e-12	0.450798	1.46e-12	3.1e-11	0.0258248	0.522122	0.628987	S	38	32	101	S	37
11775	10090	Ap3b2	adaptor-related protein complex 3, beta 2 subunit		Tbio		GOLGI							0.0293866	0.756064	0.999959	-0.0277504	0.769227	0.999631	0.308345	0.00275447	0.0231965	-0.0564317	0.551763	0.935792	-0.763443	1.32e-11	4.74e-11	-1.06049	2.66e-15	1.78e-14	-0.193254	0.0135202	0.0180678	0.57019	9.85e-09	5.71e-08	-0.297048	0.000338404	0.00096683	0.867238	5.45e-13	6.12e-11	S	21	15	40	S	19
11776	10090	Ap3d1	adaptor-related protein complex 3, delta 1 subunit		Tbio		GOLGI							0.0335475	0.591522	0.999959	-0.0252053	0.686462	0.999631	0.103356	0.105778	0.263966	-0.0379621	0.543988	0.934606	-0.0446511	0.317803	0.355457	0.336867	1.17e-08	3.07e-08	0.469112	6.17e-12	2.38e-11	0.513763	6.27e-13	1.05e-11	0.381518	8.03e-10	8.33e-09	0.132245	0.00517703	0.0144761	S	39	39	106	S	37
11777	10090	Ap3s1	adaptor-related protein complex 3, sigma 1 subunit		Tbio		GOLGI							-0.000667305	0.994463	0.999959	0.151885	0.122493	0.999631	-0.288493	0.00534614	0.0364451	-0.207904	0.0379325	0.464285	1.12304	5.33e-15	3.09e-14	1.18845	1.14e-15	8.35e-15	1.27068	1.8e-16	1.41e-15	0.147644	0.0748469	0.108913	0.0654053	0.420421	0.513594	0.0822382	0.312505	0.425643	S	6	6	19	S	7
11778	10090	Ap3s2	adaptor-related protein complex 3, sigma 2 subunit		Tdark		GOLGI							-0.0874872	0.115773	0.999959	-0.0105402	0.846276	0.999631	-0.0267072	0.623914	0.782416	-0.189216	0.00156494	0.0920204	-0.851804	1e-18	1.07e-17	-0.405818	3e-10	9.5e-10	-0.537122	3.2e-13	1.47e-12	0.314682	6.63e-08	3.26e-07	0.445986	3.29e-11	5.1e-10	-0.131304	0.00626236	0.0169904	S	3	3	6	S	4
11781	10090	Ap4m1	adaptor-related protein complex AP-4, mu 1		Tbio									-0.0329814	0.741449	0.999959	0.089154	0.375487	0.999631	0.120994	0.231891	0.436347	-0.316912	0.00345505	0.136333	0.231431	0.00638989	0.00894767	0.48654	7.87e-07	1.67e-06	0.474026	1.24e-06	2.47e-06	0.242595	0.00446838	0.00852594	0.255108	0.00296916	0.00688056	-0.0125137	0.875414	0.914562	S	3	3	3	S	1
11782	10090	Ap4s1	adaptor-related protein complex AP-4, sigma 1		Tdark									0.0787645	0.509667	0.999959	0.0832153	0.486248	0.999631	-0.132953	0.269249	0.475345	-0.129089	0.283103	0.836231	0.571223	9.52e-08	2.19e-07	0.482927	1.94e-06	3.94e-06	0.702591	1.33e-09	3.75e-09	0.131368	0.122647	0.168477	-0.0882962	0.294362	0.380028	0.219664	0.0124312	0.0303551	S	2	2	2	S	2
11783	10090	Apaf1	apoptotic peptidase activating factor 1		Tbio	NUCLEUS								0.0237863	0.825256	0.999959	-0.0921218	0.395476	0.999631	-0.118563	0.276211	0.483118	-0.0644183	0.551019	0.935543	-0.210675	0.00732385	0.0101906	-0.0771527	0.301473	0.338741	0.0447519	0.546645	0.583979	0.255426	0.00150879	0.00315619	0.133522	0.0786222	0.123789	0.121905	0.106905	0.181621	S	4	4	4	S	5
11784	10090	Apba2	amyloid beta (A4) precursor protein-binding, family A, member 2	PM	Tbio	CYTOPLASM																																						S	2	1	3	A	1
11785	10090	Apbb1	amyloid beta (A4) precursor protein-binding, family B, member 1	PM	Tbio	BOTH					Cell Membrane			0.0354605	0.848721	0.999959	-0.121486	0.514962	0.999631	0.0328966	0.859535	0.930047	-0.130115	0.485816	0.924077	-0.547734	0.000108136	0.000183915	-0.206065	0.105586	0.127728	-0.0267397	0.830175	0.849418	0.520995	0.000199306	0.000494296	0.341669	0.00951262	0.0193687	0.179325	0.15692	0.248411	S	2	1	3	S	1
11787	10090	Apbb2	amyloid beta (A4) precursor protein-binding, family B, member 2		Tbio	BOTH								0.457458	0.000153061	0.0383399	-0.016595	0.874521	0.999631	-0.0727831	0.490391	0.685173	-0.198274	0.067463	0.580851	0.825029	6.22e-10	1.85e-09	0.66963	5.07e-08	1.23e-07	1.18495	8.9e-14	4.47e-13	0.359919	0.000579796	0.00131612	-0.155398	0.108164	0.16251	0.515318	5.27e-06	4.1e-05	S	4	3	6	S	2
11789	10090	Apc	adenomatosis polyposis coli		Tbio	BOTH					Cell Membrane			-0.0405061	0.778747	0.999959	-0.136446	0.34758	0.999631	0.156931	0.281264	0.488629	0.0682135	0.636574	0.955018	-0.0979501	0.327181	0.36515	-0.267217	0.0106924	0.0147104	-0.06304	0.52642	0.563905	0.0349101	0.725137	0.776108	-0.169267	0.0953084	0.146068	0.204177	0.04633	0.090979	S	3	3	3	S	4
11790	10090	Speg	SPEG complex locus	KI-P-CAMK-Trio	Tbio	NUCLEUS								-0.0967951	0.418191	0.999959	0.0901724	0.450381	0.999631	-0.247327	0.0450893	0.146813	-0.0513678	0.666095	0.963279	-1.16553	1.18e-14	6.46e-14	-0.97763	1.16e-12	5.09e-12	-0.882681	1.47e-11	5.37e-11	0.282846	0.00243013	0.00486343	0.187897	0.0359912	0.0628912	0.0949488	0.276547	0.386994	S	5	5	5	S	2
11792	10090	Apex1	apurinic/apyrimidinic endonuclease 1	TC	Tchem	BOTH	ENDORETICULUM	Matrix	Mitochondrial central dogma > mtDNA maintenance > mtDNA repair					-0.0227805	0.725959	0.999959	-0.055313	0.397359	0.999631	-0.0573843	0.380162	0.58731	-0.110452	0.0973278	0.64791	-0.613328	3.07e-14	1.57e-13	0.194476	0.000232552	0.0003796	0.116956	0.0178538	0.0235475	0.730284	2.67e-16	1.07e-14	0.807804	1.57e-17	1.09e-15	-0.0775196	0.10745	0.182343	S	12	12	83	S	12
11793	10090	Atg5	autophagy related 5		Tbio	CYTOPLASM								0.0106456	0.961356	0.999959	-0.141545	0.521033	0.999631	-0.0122385	0.95558	0.978217	-0.00887674	0.967773	0.99491	-0.663239	7.22e-05	0.000125005	-0.376179	0.0143555	0.0194373	-0.341889	0.0248916	0.0322943	0.32135	0.0341799	0.0539021	0.28706	0.0567234	0.0933917	0.0342901	0.814679	0.869233	S	6	6	20	S	6
11797	10090	Birc2	baculoviral IAP repeat-containing 2	UBI-E3	Tchem	BOTH								0.0676241	0.27398	0.999959	-0.019337	0.751971	0.999631	-0.133875	0.0356782	0.12637	-0.0593332	0.335916	0.86573	0.454991	2.69e-11	9.4e-11	0.337902	2.03e-08	5.16e-08	0.34672	1.2e-08	2.98e-08	-0.108271	0.0231018	0.0379082	-0.117089	0.014667	0.0284646	0.00881813	0.846968	0.893482	S	11	9	16	S	13
11798	10090	Xiap	X-linked inhibitor of apoptosis	UBI-E3	Tchem	BOTH								-0.0605474	0.518328	0.999959	-0.0277247	0.766711	0.999631	-0.0181502	0.845929	0.922591	-0.0532917	0.569345	0.939792	-0.521082	1.73e-09	4.87e-09	-0.688208	2.47e-12	1.04e-11	-0.711897	1.05e-12	4.53e-12	-0.190815	0.00442525	0.00845262	-0.167126	0.0114424	0.0228192	-0.0236895	0.705836	0.785307	S	3	3	5	S	2
11799	10090	Birc5	baculoviral IAP repeat-containing 5		Tchem	BOTH								0.0590535	0.582496	0.999959	0.230769	0.038553	0.999631	-0.0347716	0.745716	0.865342	0.00438593	0.96734	0.994789	1.34523	9.38e-18	8.22e-17	1.23705	9.99e-17	8.81e-16	1.27536	4.24e-17	3.79e-16	-0.0698744	0.367952	0.43915	-0.108184	0.167132	0.236369	0.0383099	0.619973	0.71565	S	2	2	2	S	2
11800	10090	Api5	apoptosis inhibitor 5		Tbio	BOTH								0.0135598	0.769466	0.999959	-0.0845184	0.0759402	0.999631	0.0152739	0.741362	0.862241	-0.023358	0.614225	0.951642	0.685613	1.05e-19	1.34e-18	0.957468	5.22e-24	2.27e-22	0.973349	3.18e-24	1.32e-22	0.287736	9.08e-10	6.57e-09	0.271855	3.15e-09	2.87e-08	0.015881	0.637285	0.729691	S	25	25	109	S	23
11801	10090	Cd5l	CD5 antigen-like		Tbio	CYTOPLASM							SECRETED	0.050137	0.690391	0.999959	0.306691	0.0204127	0.985926	5.3e-05	0.999663	0.999719	0.250627	0.0541739	0.535349	0.0688495	0.481811	0.519843	-0.269057	0.00909007	0.0126131	-0.372234	0.000551605	0.000850099	-0.441084	7.46e-05	0.000200668	-0.337907	0.00144979	0.00362747	-0.103177	0.294225	0.406139	S	9	9	20	S	10
11804	10090	Aplp2	amyloid beta (A4) precursor-like protein 2	PM	Tbio	NUCLEUS				surface	Cell Membrane			0.0354068	0.680229	0.999959	-0.025754	0.764167	0.999631	-0.193003	0.0312823	0.116067	0.142478	0.105112	0.66286	0.604598	1.31e-10	4.22e-10	0.605763	1.25e-10	4.17e-10	0.383992	1.31e-06	2.61e-06	-0.220607	0.0017219	0.00355707	0.00116489	0.985667	0.98971	-0.221772	0.00164066	0.00546827	S	9	8	22	S	13
11806	10090	Apoa1	apolipoprotein A-I	PM	Tbio	NUCLEUS							SECRETED	-0.0573659	0.755378	0.999959	0.180518	0.330739	0.999631	-0.693517	0.000734639	0.0104528	0.03293	0.857975	0.982246	-1.53134	2.33e-11	8.18e-11	-1.73498	1.06e-12	4.67e-12	-1.30035	1.03e-09	2.94e-09	0.230994	0.13729	0.18596	-0.203641	0.188455	0.260945	0.434635	0.00731599	0.0194456	S	22	22	319	S	20
11807	10090	Apoa2	apolipoprotein A-II		Tbio								SECRETED	-0.0488368	0.856269	0.999959	0.0726048	0.787794	0.999631	-0.826876	0.00451631	0.0325822	-0.0698192	0.795741	0.977651	-1.2631	8.2e-07	1.7e-06	-1.57115	1.28e-08	3.34e-08	-1.20497	1.83e-06	3.58e-06	0.0581354	0.779527	0.821474	-0.30805	0.144656	0.209309	0.366185	0.0850666	0.150358	S	3	3	33	S	2
11808	10090	Apoa4	apolipoprotein A-IV		Tbio									-0.0308676	0.845931	0.999959	0.136275	0.394025	0.999631	-0.521331	0.00261755	0.0225009	-0.0854525	0.591496	0.945955	-1.32468	7.72e-12	2.85e-11	-1.58089	8.62e-14	4.43e-13	-1.56805	1.07e-13	5.31e-13	-0.243369	0.0609848	0.0906985	-0.256206	0.0492294	0.082542	0.0128371	0.918988	0.945137	S	25	25	207	S	24
11811	10090	Apobec2	apolipoprotein B mRNA editing enzyme, catalytic polypeptide 2		Tbio	BOTH																																						S	3	3	5
11812	10090	Apoc1	apolipoprotein C-I											0.045994	0.824485	0.999959	0.245311	0.242665	0.999631	-0.289343	0.170258	0.359932	0.414149	0.0537474	0.534148	-1.39285	2.94e-10	9.07e-10	-1.07968	6.52e-08	1.56e-07	-1.03303	1.52e-07	3.35e-07	0.359822	0.0255734	0.0415384	0.313176	0.0498003	0.0834083	0.0466457	0.763152	0.831526	S	3	3	15	S	3
11813	10090	Apoc2	apolipoprotein C-II		Tbio								SECRETED	0.0305115	0.809434	0.999959	0.18826	0.144497	0.999631	-0.196942	0.127568	0.297796	-0.0142146	0.910509	0.986678	-0.76874	1.12e-09	3.23e-09	-0.656102	3.16e-08	7.85e-08	-0.542765	1.08e-06	2.17e-06	0.225975	0.0173054	0.0292386	0.112638	0.219449	0.296856	0.113337	0.21667	0.319386	S	1	0	4	S	1
11814	10090	Apoc3	apolipoprotein C-III											-0.0390759	0.790143	0.999959	0.35742	0.0206184	0.985926	-0.175092	0.238873	0.443528	0.0736203	0.616691	0.952183	-1.06877	5.03e-11	1.69e-10	-0.841855	1.03e-08	2.71e-08	-1.06881	5.02e-11	1.7e-10	-4.45e-05	0.999677	0.999677	0.22691	0.0459542	0.0778503	-0.226955	0.0459142	0.0903933	S	1	1	3	S	1
11815	10090	Apod	apolipoprotein D		Tbio	CYTOPLASM	ENDORETICULUM						SECRETED	-0.0360759	0.726896	0.999959	0.0322466	0.754845	0.999631	-0.181611	0.0868576	0.230089	-0.0435606	0.673391	0.96445	-1.25934	1.23e-17	1.06e-16	-1.00253	6.8e-15	4.23e-14	-1.768	6.42e-22	1.51e-20	-0.508665	6.29e-08	3.1e-07	0.256803	0.00121754	0.00310468	-0.765468	7.25e-12	5.66e-10	S	5	5	27	S	5
11816	10090	Apoe	apolipoprotein E	PM	Tbio	BOTH	BOTH						SECRETED	-0.0393677	0.817053	0.999959	0.128452	0.45252	0.999631	-0.445537	0.0134576	0.0667855	0.0628031	0.712302	0.969022	-1.36594	4.66e-12	1.77e-11	-1.61912	6.02e-14	3.16e-13	-1.6223	5.71e-14	2.96e-13	-0.256357	0.0513025	0.0777733	-0.253183	0.0540768	0.0894992	-0.00317346	0.980142	0.98545	S	21	21	96	S	23
11818	10090	Apoh	apolipoprotein H		Tbio								SECRETED	-0.0245679	0.868846	0.999959	0.0946661	0.526056	0.999631	-0.6288	0.000215805	0.00523696	-0.0847465	0.57002	0.939792	-1.13452	4.32e-10	1.31e-09	-1.61064	7.89e-14	4.08e-13	-1.36182	5.69e-12	2.21e-11	-0.227298	0.0834935	0.120052	-0.476122	0.000733092	0.00195727	0.248824	0.059308	0.111459	S	18	18	143	S	18
11819	10090	Nr2f2	nuclear receptor subfamily 2, group F, member 2	DBTF NHR	Tbio	NUCLEUS								-0.00362179	0.984351	0.999959	-0.280435	0.136896	0.999631	-0.0112302	0.951505	0.976621	-0.171444	0.356982	0.875269	-0.449042	0.00138532	0.00209833	-0.144504	0.267162	0.302938	-0.362722	0.00795702	0.0108832	0.0863209	0.5047	0.572163	0.304538	0.023554	0.0434567	-0.218217	0.0979228	0.168918	S	8	2	10	S	6
11820	10090	App	amyloid beta (A4) precursor protein	PM	Tchem	CYTOPLASM	GOLGI			surface				-0.0413043	0.737143	0.999959	0.0521136	0.672141	0.999631	-0.176105	0.15968	0.344809	-0.057208	0.642344	0.956194	-0.693371	2.73e-09	7.51e-09	-0.873545	1.34e-11	5.09e-11	-0.689591	3.07e-09	8.24e-09	0.00377958	0.964583	0.97481	-0.180174	0.0408372	0.0702535	0.183954	0.0370501	0.0759404	S	15	14	36	S	9
11821	10090	Aprt	adenine phosphoribosyl transferase		Tbio	CYTOPLASM								0.045517	0.677641	0.999959	-0.0799928	0.466557	0.999631	-0.320095	0.00639028	0.0410189	0.0383136	0.726291	0.971006	0.714872	1.09e-09	3.16e-09	0.54411	2.78e-07	6.21e-07	0.0525735	0.533456	0.571045	-0.662298	5.7e-09	3.49e-08	-0.170761	0.0493367	0.0826961	-0.491537	1.66e-06	1.55e-05	S	6	6	17	S	4
11826	10090	Aqp1	aquaporin 1	PM	Tbio	BOTH				surface	Cell Membrane																																	S	2	2	3
11832	10090	Aqp7	aquaporin 7	PM	Tbio	CYTOPLASM				nonsurface				0.131205	0.245602	0.999959	0.0205975	0.853592	0.999631	0.13656	0.227339	0.431559	0.0706947	0.5279	0.928427	-0.160833	0.0463507	0.058248	-0.349399	8.67e-05	0.000147941	-0.444273	2.58e-06	4.97e-06	-0.28344	0.000933648	0.00203985	-0.188567	0.020924	0.0391407	-0.0948736	0.230174	0.334983	S	2	2	2	S	1
11834	10090	Aqr	aquarius	TC?	Tbio	NUCLEUS								-0.0106588	0.879743	0.999959	-0.0320248	0.649974	0.999631	-0.136052	0.061622	0.182193	-0.0209731	0.76607	0.975999	0.172837	0.00153549	0.0023157	0.17679	0.00124034	0.00188697	0.224707	8.5e-05	0.000141977	0.0518692	0.305447	0.373733	0.00395254	0.937224	0.952074	0.0479167	0.34318	0.457587	S	22	22	47	S	21
11835	10090	Ar	androgen receptor	DBTF NHR	Tclin	BOTH				nonsurface				-0.108867	0.0951933	0.999959	-0.057539	0.368916	0.999631	-0.147415	0.026816	0.105069	-0.132151	0.0452838	0.500461	-1.37253	4.55e-23	1.14e-21	-0.922875	5.17e-18	5.7e-17	-0.994898	5.97e-19	7.45e-18	0.377632	2.72e-08	1.44e-07	0.449655	6.61e-10	7.03e-09	-0.0720229	0.170895	0.264918	S	15	15	39	S	16
11836	10090	Araf	v-raf murine sarcoma 3611 viral oncogene homolog	KI-P-TKL-RAF-RAF	Tchem									-0.0753656	0.220182	0.999959	-0.105417	0.0904637	0.999631	0.117754	0.0602226	0.179595	-0.0936704	0.130386	0.716892	-1.27247	4.13e-23	1.04e-21	-0.689311	1.99e-15	1.36e-14	-0.594771	1.03e-13	5.14e-13	0.677696	3.16e-15	1.01e-13	0.583156	1.73e-13	4.64e-12	0.09454	0.055309	0.105346	S	23	15	61	S	21
11837	10090	Rplp0	ribosomal protein, large, P0		Tbio	BOTH	ENDORETICULUM							-0.0296247	0.734547	0.999959	-0.119682	0.177612	0.999631	0.24279	0.00912426	0.0519487	-0.0646608	0.461035	0.919944	0.118598	0.0913704	0.110541	0.383166	3.47e-06	6.87e-06	0.155636	0.0292022	0.0376061	0.0370386	0.590297	0.653251	0.264568	0.000497123	0.0013719	-0.227529	0.0021712	0.00691074	S	12	12	135	S	12
11840	10090	Arf1	ADP-ribosylation factor 1		Tchem	CYTOPLASM	GOLGI				Cell Membrane			0.0427247	0.617624	0.999959	0.00177412	0.983423	0.999631	0.187019	0.0356643	0.126362	-0.0295122	0.729901	0.971266	-0.601513	5.98e-11	2e-10	-0.262463	0.000186204	0.00030709	-0.0877469	0.166526	0.194497	0.513766	2.16e-09	1.45e-08	0.33905	5.41e-06	2.34e-05	0.174716	0.00826121	0.0215347	S	8	0	201	S	9
11841	10090	Arf2	ADP-ribosylation factor 2											0.0614023	0.521693	0.999959	-0.00975711	0.918599	0.999631	0.252914	0.0125385	0.0640663	0.00946771	0.921005	0.988444	-0.563504	6.53e-09	1.72e-08	-0.1613	0.0312879	0.0405636	-0.0603355	0.405355	0.443167	0.503169	6.5e-08	3.19e-07	0.402204	3.52e-06	1.61e-05	0.100965	0.16798	0.2615	S	6	1	147	S	8
11842	10090	Arf3	ADP-ribosylation factor 3		Tbio	CYTOPLASM	GOLGI							0.0427247	0.617624	0.999959	0.00177412	0.983423	0.999631	0.187019	0.0356643	0.126362	-0.0295122	0.729901	0.971266	-0.601513	5.98e-11	2e-10	-0.262463	0.000186204	0.00030709	-0.0877469	0.166526	0.194497	0.513766	2.16e-09	1.45e-08	0.33905	5.41e-06	2.34e-05	0.174716	0.00826121	0.0215347	S	8	0	201	S	9
11843	10090	Arf4	ADP-ribosylation factor 4	PM	Tbio	CYTOPLASM	GOLGI							0.014242	0.862045	0.999959	-0.0270728	0.741338	0.999631	0.204992	0.017703	0.0791308	-0.0408753	0.61868	0.952744	-0.80367	2.51e-14	1.3e-13	-0.568076	1.49e-10	4.9e-10	-0.34244	3.45e-06	6.56e-06	0.46123	1.44e-08	8.05e-08	0.235594	0.000514291	0.00141492	0.225636	0.000806687	0.00300108	S	6	3	144	S	6
11844	10090	Arf5	ADP-ribosylation factor 5	PM	Tbio	CYTOPLASM	GOLGI	unknown	0					-0.0253469	0.766387	0.999959	0.0192066	0.821816	0.999631	0.0954629	0.268255	0.474291	-0.0182881	0.830197	0.978391	-0.705743	2.07e-13	9.44e-13	-0.360479	6.21e-07	1.33e-06	-0.0855487	0.149306	0.175488	0.620194	5.49e-12	6.92e-11	0.345264	1.31e-06	6.66e-06	0.27493	4.31e-05	0.000241276	S	8	4	115	S	8
11845	10090	Arf6	ADP-ribosylation factor 6	PM	Tbio	CYTOPLASM	GOLGI				Cell Membrane			0.0103595	0.900551	0.999959	-0.174248	0.0431338	0.999631	0.0510235	0.539601	0.722788	-0.0338147	0.683766	0.966827	-0.681505	1.1e-12	4.51e-12	-0.78848	2.47e-14	1.38e-13	-0.648639	3.8e-12	1.51e-11	0.0328659	0.585305	0.648547	-0.106976	0.0824021	0.12893	0.139842	0.0255036	0.0554344	S	5	5	42	S	5
11846	10090	Arg1	arginase, liver		Tchem	BOTH								-0.14249	0.626015	0.999959	0.197944	0.499284	0.999631	-0.762993	0.0135865	0.0672209	-0.184342	0.528991	0.928427	-0.932707	0.000161452	0.000269947	-1.02821	4.63e-05	8.12e-05	-0.859979	0.000412051	0.000643124	0.0727279	0.740304	0.789018	-0.0955021	0.663591	0.736252	0.16823	0.445022	0.55717	S	5	5	9	S	2
11847	10090	Arg2	arginase type II		Tchem	CYTOPLASM		Matrix	Metabolism > Amino acid metabolism					-0.106547	0.20182	0.999959	-0.0284384	0.729684	0.999631	-0.298427	0.00106262	0.01276	-0.179155	0.0365386	0.45498	-1.44089	1.81e-19	2.22e-18	-1.10376	3.5e-16	2.79e-15	-0.804192	1.56e-12	6.54e-12	0.636694	4.22e-10	3.29e-09	0.337128	4.6e-05	0.000161189	0.299567	0.000205512	0.000920786	S	10	10	21	S	10
11848	10090	Rhoa	ras homolog gene family, member A	PM	Tbio	BOTH					Cell Membrane			-0.0459405	0.573484	0.999959	-0.10199	0.2166	0.999631	0.155225	0.0647085	0.188525	-0.142303	0.088789	0.632923	-1.02936	5.03e-17	3.93e-16	-0.583298	1.31e-10	4.35e-10	-0.530864	1.11e-09	3.18e-09	0.498498	4.38e-09	2.74e-08	0.446064	4.3e-08	3.03e-07	0.0524341	0.404944	0.51967	S	11	5	172	S	11
11852	10090	Rhob	ras homolog gene family, member B	PM	Tbio	BOTH					Cell Membrane			-0.0539724	0.422573	0.999959	-0.0928494	0.172589	0.999631	0.0996226	0.144374	0.323699	-0.040559	0.545692	0.934606	0.188034	0.000491591	0.000779697	0.538966	2.05e-12	8.7e-12	0.474516	4.63e-11	1.58e-10	0.286482	1.47e-06	5.56e-06	0.350933	3.48e-08	2.5e-07	-0.0644504	0.192102	0.290404	S	8	7	26	S	9
11853	10090	Rhoc	ras homolog gene family, member C	PM	Tbio	CYTOPLASM					Cell Membrane			-0.0169107	0.814101	0.999959	-0.107715	0.141973	0.999631	-0.0605569	0.402613	0.607529	-0.0652769	0.367453	0.880694	-1.40265	1.79e-23	4.9e-22	-0.686587	1.45e-14	8.45e-14	-1.23676	7.68e-22	1.77e-20	0.165893	0.00270058	0.00536481	0.716066	4.68e-15	1.84e-13	-0.550173	4.45e-12	3.69e-10	S	10	4	105	S	12
11854	10090	Rhod	ras homolog gene family, member D	PM	Tbio	CYTOPLASM					Cell Membrane																																	S	1	1	1
11855	10090	Arhgap5	Rho GTPase activating protein 5		Tbio	CYTOPLASM	ENDORETICULUM							0.0512149	0.693337	0.999959	-0.0567835	0.662067	0.999631	0.0845942	0.515878	0.705912	0.0306742	0.813125	0.978391	0.227104	0.0131411	0.0178041	0.307739	0.00120035	0.00183051	0.0244568	0.778854	0.802395	-0.202647	0.0254556	0.0413792	0.0806351	0.357534	0.448312	-0.283282	0.00255273	0.00792603	S	32	32	56	S	26
11856	10090	Arhgap6	Rho GTPase activating protein 6		Tbio	CYTOPLASM																																										S	1
11857	10090	Arhgdib	Rho, GDP dissociation inhibitor (GDI) beta		Tbio	CYTOPLASM								-0.0417135	0.834976	0.999959	-0.0438454	0.82668	0.999631	-0.700785	0.00148912	0.0157094	-0.155068	0.441029	0.912775	-0.923662	2.26e-06	4.51e-06	-1.55714	5.64e-11	1.96e-10	-1.30767	2.94e-09	7.92e-09	-0.384007	0.0224063	0.036885	-0.633477	0.000401181	0.0011297	0.24947	0.128611	0.21133	S	10	10	76	S	10
11858	10090	Rnd2	Rho family GTPase 2		Tbio	CYTOPLASM																																						S	1	1	1
11861	10090	Arl4a	ADP-ribosylation factor-like 4A	PM	Tbio	BOTH					Cell Membrane			0.218357	0.0402272	0.999959	-0.122682	0.236538	0.999631	-0.120103	0.246282	0.45137	0.0254412	0.803695	0.978178	1.05294	6.6e-15	3.79e-14	0.958216	8.13e-14	4.19e-13	0.943175	1.23e-13	6.07e-13	-0.109765	0.157558	0.209255	-0.0947243	0.220706	0.298421	-0.0150406	0.843996	0.891046	S	2	2	3	S	1
11863	10090	Arnt	aryl hydrocarbon receptor nuclear translocator	DBTF HLH	Tbio	BOTH								0.0790299	0.529504	0.999959	0.0622252	0.620065	0.999631	-0.268997	0.0390926	0.134032	-0.0491661	0.69502	0.967239	-0.370283	0.000262162	0.000429597	-0.525321	1.9e-06	3.87e-06	-0.277881	0.00419993	0.00592656	0.0924019	0.312217	0.380978	-0.155038	0.0946982	0.145216	0.24744	0.00981518	0.0249279	S	6	5	6	S	5
11864	10090	Arnt2	aryl hydrocarbon receptor nuclear translocator 2	DBTF HLH	Tbio	BOTH																																						S	3	2	3	A	1
11865	10090	Arntl	aryl hydrocarbon receptor nuclear translocator-like	DBTF HLH	Tbio	NUCLEUS								0.226113	0.0517805	0.999959	-0.0746404	0.507556	0.999631	0.123833	0.274989	0.482002	0.0155407	0.889837	0.983444	-0.15568	0.0631444	0.0780591	0.12169	0.142082	0.168172	-0.0833706	0.310061	0.346726	0.0723094	0.377654	0.449114	0.27737	0.0017038	0.00417653	-0.205061	0.0163516	0.0384884	S	1	1	1	S	1
11867	10090	Arpc1b	actin related protein 2/3 complex, subunit 1B		Tbio	NUCLEUS								-0.0534672	0.536995	0.999959	-0.0251036	0.771307	0.999631	-0.0341263	0.692936	0.830213	-0.0943013	0.279769	0.834271	-0.770762	3.28e-14	1.67e-13	-0.591155	2.74e-11	9.93e-11	-0.615487	1.03e-11	3.84e-11	0.155275	0.0129491	0.022456	0.179607	0.00464785	0.0102733	-0.0243323	0.682357	0.76567	S	15	14	76	S	15
11877	10090	Arvcf	armadillo repeat gene deleted in velo-cardio-facial syndrome	PM	Tbio	BOTH								-0.0483597	0.508119	0.999959	0.0197982	0.785739	0.999631	0.0961287	0.193575	0.391382	-0.147143	0.0511173	0.530323	-0.982653	2.57e-18	2.54e-17	-1.28601	9.94e-22	2.46e-20	-0.955369	5.75e-18	6.03e-17	0.0272838	0.61296	0.674426	-0.303357	2.97e-06	1.39e-05	0.330641	6.9e-07	7.5e-06	S	34	34	67	S	29
11881	10090	Arsb	arylsulfatase B		Tbio		GOLGI							-0.166403	0.0447943	0.999959	-0.101941	0.208344	0.999631	-0.113276	0.163529	0.350033	-0.0365483	0.647724	0.959082	-1.10942	2.34e-18	2.33e-17	-0.54908	2.45e-10	7.82e-10	-0.933578	3.05e-16	2.3e-15	0.17584	0.0063111	0.011704	0.560337	1.53e-10	1.94e-09	-0.384498	3.8e-07	4.48e-06	S	7	7	20	S	6
11883	10090	Arsa	arylsulfatase A	PM	Tbio									0.107531	0.155428	0.999959	0.0827281	0.27078	0.999631	0.405341	7.63e-06	0.00123671	0.319014	0.000179314	0.0321898	0.303542	0.000998158	0.00153194	-0.17574	0.0436404	0.0556273	-0.83608	3.01e-11	1.05e-10	-1.13962	1.12e-14	3.1e-13	-0.479282	2.57e-06	1.21e-05	-0.66034	6.19e-09	1.49e-07	S	7	6	62	S	8
11886	10090	Asah1	N-acylsphingosine amidohydrolase 1		Tchem	NUCLEUS	ENDORETICULUM							-0.0519439	0.524962	0.999959	0.31088	0.000644531	0.249661	0.206086	0.0165247	0.0757073	0.0743073	0.365008	0.880694	-0.844552	7.3e-13	3.07e-12	-0.171727	0.024489	0.0321908	-0.437083	1.15e-06	2.3e-06	0.407469	3.68e-06	1.3e-05	0.672825	1.85e-10	2.29e-09	-0.265356	0.00094366	0.0034292	S	18	18	123	S	19
11891	10090	Rab27a	RAB27A, member RAS oncogene family		Tchem		GOLGI							-0.0685105	0.497296	0.999959	-0.166133	0.106732	0.999631	0.0642238	0.524378	0.711464	-0.0446635	0.657342	0.960492	-0.0237964	0.737358	0.764323	-0.0917636	0.201504	0.233175	-0.267746	0.000617567	0.000947688	-0.24395	0.00154861	0.00323007	-0.0679673	0.34126	0.431219	-0.175983	0.0177838	0.0413001	S	1	1	2	S	2
11898	10090	Ass1	argininosuccinate synthetase 1		Tbio	BOTH	ENDORETICULUM							-0.560087	0.000295216	0.0635955	0.00262336	0.984637	0.999631	-0.206667	0.13734	0.313076	0.00760779	0.955469	0.993386	-0.495115	0.000193534	0.000321245	0.490787	0.000214724	0.000351969	-0.704097	1.18e-06	2.36e-06	-0.208983	0.0843133	0.121166	0.985901	1.61e-09	1.56e-08	-1.19488	1.91e-11	1.26e-09	S	19	19	92	S	24
11899	10090	Astn1	astrotactin 1		Tbio					surface																																		S	1	1	1
11905	10090	Serpinc1	serine (or cysteine) peptidase inhibitor, clade C (antithrombin), member 1	PM	Tclin							ASSOCIATED	SECRETED	-0.0917293	0.41351	0.999959	0.0296017	0.790723	0.999631	-0.446931	0.000388072	0.00739351	-0.0250287	0.822432	0.978391	-1.685	5.08e-18	4.75e-17	-1.86828	2.61e-19	3.77e-18	-1.58782	2.74e-17	2.54e-16	0.0971861	0.307055	0.375444	-0.183279	0.0591937	0.0969107	0.280465	0.00531702	0.0147869	S	29	18	197	S	30
11906	10090	Zfhx3	zinc finger homeobox 3	DBTF HOMEO	Tbio	BOTH								-0.016715	0.956647	0.999959	0.0585392	0.849053	0.999631	-0.551031	0.0815775	0.220439	-0.225427	0.465678	0.921856	-0.614347	0.00752582	0.0104594	-0.422352	0.0583666	0.072982	-0.861171	0.000356007	0.000559625	-0.246823	0.259527	0.323987	0.191996	0.378526	0.470764	-0.438819	0.0497187	0.0963701	S	6	6	7	S	2
11907	10090	Ate1	arginyltransferase 1		Tbio	BOTH								0.0962857	0.170558	0.999959	-0.0631171	0.364253	0.999631	-0.110327	0.1183	0.283978	-0.00867632	0.899997	0.986244	0.182498	0.000945762	0.00145547	0.427527	1.1e-09	3.24e-09	0.0877398	0.0889895	0.107806	-0.0947585	0.067264	0.0991923	0.245028	2.79e-05	0.000103277	-0.339787	1.25e-07	1.75e-06	S	16	16	37	S	17
11908	10090	Atf1	activating transcription factor 1	DBTF bZIP	Tchem	NUCLEUS								-0.137153	0.312238	0.999959	-0.105735	0.434185	0.999631	-0.499529	0.000847581	0.0111902	-0.189073	0.167133	0.750706	-0.469133	0.000244539	0.000401881	-0.410776	0.00101506	0.00155722	-0.0496239	0.664367	0.697251	0.419509	0.000822942	0.00181749	0.0583565	0.610087	0.689316	0.361152	0.00325346	0.00977762	S	4	2	13	S	4
11909	10090	Atf2	activating transcription factor 2	DBTF bZIP	Tbio	BOTH								0.0537539	0.67333	0.999959	-0.04738	0.710093	0.999631	-0.277079	0.0367448	0.128579	-0.029766	0.815204	0.978391	-0.428523	4.93e-05	8.68e-05	-0.313237	0.00167588	0.00250603	-0.307444	0.00198496	0.00289506	0.12108	0.193284	0.250315	0.115287	0.214882	0.291425	0.00579279	0.949683	0.965459	S	7	5	8	S	9
11920	10090	Atm	ataxia telangiectasia mutated	REPAIR, KI-P-Atypical-PIKK-ATM	Tchem	NUCLEUS								-0.0887828	0.200014	0.999959	-0.0648902	0.345532	0.999631	0.0643703	0.349348	0.559278	-0.0265346	0.697718	0.967239	0.58453	1.82e-13	8.39e-13	0.6437	1.43e-14	8.35e-14	0.61706	4.41e-14	2.32e-13	0.0325296	0.500285	0.567935	0.0591704	0.224037	0.302167	-0.0266408	0.580477	0.682019	S	18	17	22	S	11
11924	10090	Neurog2	neurogenin 2	DBTF HLH	Tbio	NUCLEUS																																						S	1	1	1
11927	10090	Atox1	ATX1 (antioxidant protein 1) homolog 1 (yeast)		Tbio									0.0453935	0.688442	0.999959	-0.0696712	0.539101	0.999631	-0.338867	0.00537654	0.0365598	-0.124399	0.276448	0.832267	-0.905795	1.68e-11	5.96e-11	-1.59678	4.58e-18	5.13e-17	-0.922871	1.06e-11	3.97e-11	-0.017076	0.84803	0.878121	-0.690989	7.73e-09	6.5e-08	0.673913	1.3e-08	2.73e-07	S	6	6	59	S	6
11928	10090	Atp1a1	ATPase, Na+/K+ transporting, alpha 1 polypeptide	PM	Tclin		BOTH			surface	Cell Membrane			-0.0880501	0.378671	0.999959	-0.0988911	0.323696	0.999631	0.295069	0.00573655	0.0382591	-0.0641509	0.519853	0.927125	-0.910732	5.99e-13	2.55e-12	-0.463401	1.34e-06	2.78e-06	-0.488544	5.35e-07	1.11e-06	0.422187	6.14e-06	2.06e-05	0.44733	2.43e-06	1.15e-05	-0.025143	0.748497	0.819399	S	47	30	344	S	48
11931	10090	Atp1b1	ATPase, Na+/K+ transporting, beta 1 polypeptide	PM	Tclin					surface	Cell Membrane			-0.0107447	0.941459	0.999959	-0.0429384	0.769334	0.999631	0.511038	0.00152177	0.0159601	0.0181285	0.901402	0.986439	-0.616085	8.69e-06	1.64e-05	-0.611175	9.82e-06	1.84e-05	-0.0574493	0.623929	0.658212	0.558636	3.6e-05	0.000103866	0.00490976	0.966512	0.97493	0.553726	4.07e-05	0.000229861	S	15	15	49	S	14
11932	10090	Atp1b2	ATPase, Na+/K+ transporting, beta 2 polypeptide	PM	Tclin	CYTOPLASM				surface	Cell Membrane			0.0162732	0.89576	0.999959	-0.10193	0.414672	0.999631	0.0789858	0.526308	0.712258	0.0218692	0.860253	0.982246	0.903776	3.95e-12	1.51e-11	1.37196	5.94e-17	5.41e-16	0.748082	3.57e-10	1.09e-09	-0.155695	0.070476	0.103391	0.468184	3.45e-06	1.58e-05	-0.623879	1.8e-08	3.62e-07	S	3	3	5	S	4
11933	10090	Atp1b3	ATPase, Na+/K+ transporting, beta 3 polypeptide	PM	Tclin					surface	Cell Membrane			-0.159465	0.113984	0.999959	-0.0706096	0.475782	0.999631	0.214664	0.0366173	0.128341	0.102757	0.301907	0.846918	-0.373543	2.24e-05	4.07e-05	-0.026661	0.724569	0.752153	-0.791974	8.07e-12	3.06e-11	-0.418431	4.01e-06	1.4e-05	0.346882	6.19e-05	0.000211549	-0.765313	1.86e-11	1.24e-09	S	13	13	73	S	12
11937	10090	Atp2a1	ATPase, Ca++ transporting, cardiac muscle, fast twitch 1		Tchem					nonsurface																																		S	39	22	336	A	13
11938	10090	Atp2a2	ATPase, Ca++ transporting, cardiac muscle, slow twitch 2		Tbio		ENDORETICULUM							0.010603	0.871467	0.999959	0.000894659	0.989105	0.999631	0.157743	0.0219756	0.0921349	0.00454469	0.944701	0.992481	-0.517094	5.59e-12	2.1e-11	0.0969499	0.0533841	0.0671886	-0.48482	2.69e-11	9.5e-11	0.0322731	0.50881	0.576519	0.614043	6.92e-14	2.08e-12	-0.58177	2.83e-13	3.65e-11	S	48	32	532	S	50
11941	10090	Atp2b2	ATPase, Ca++ transporting, plasma membrane 2	PM	Tbio	CYTOPLASM				surface	Cell Membrane			-0.150084	0.174495	0.999959	-0.168274	0.129531	0.999631	0.302006	0.00916517	0.0520992	-0.0801844	0.46268	0.920149	-1.24438	2.52e-15	1.53e-14	-0.028206	0.7461	0.772196	-0.640346	2.3e-08	5.53e-08	0.604037	7.3e-08	3.55e-07	1.21618	4.69e-15	1.85e-13	-0.61214	5.63e-08	9.07e-07	S	19	2	72	S	18
11944	10090	Atp4a	ATPase, H+/K+ exchanging, gastric, alpha polypeptide	PM	Tclin						Cell Membrane			-0.128652	0.502262	0.999959	0.0312015	0.870231	0.999631	0.0815896	0.669693	0.814506	0.222577	0.249627	0.82021	-0.413806	0.00320983	0.00467456	-0.160023	0.226108	0.259335	-0.417196	0.00299844	0.00429128	-0.00339046	0.979294	0.984308	0.253782	0.0591886	0.0969107	-0.257173	0.0560604	0.106504	S	8	1	65	S	7
11946	10090	Atp5a1	ATP synthase, H+ transporting, mitochondrial F1 complex, alpha subunit 1	PM	Tbio			MIM	OXPHOS > Complex V > CV subunits | OXPHOS > OXPHOS subunits		Cell Membrane			-0.0612394	0.416282	0.999959	-0.0569976	0.448928	0.999631	0.253624	0.0019978	0.0189589	-0.00525432	0.944055	0.992481	-0.475616	8.08e-09	2.1e-08	-0.685191	1.7e-12	7.29e-12	-0.726371	3.84e-13	1.75e-12	-0.250755	0.000265665	0.00064202	-0.209575	0.00169224	0.00415574	-0.0411803	0.504604	0.61365	S	38	38	853	S	38
11947	10090	Atp5b	ATP synthase, H+ transporting mitochondrial F1 complex, beta subunit	PM	Tbio	NUCLEUS		MIM	OXPHOS > Complex V > CV subunits | OXPHOS > OXPHOS subunits					-0.0253699	0.625046	0.999959	-0.0160054	0.757525	0.999631	0.10845	0.0439054	0.144271	0.0179039	0.729887	0.971266	-0.315168	3.65e-09	9.89e-09	-0.619914	1.55e-16	1.33e-15	-0.605275	3.01e-16	2.27e-15	-0.290107	2.06e-08	1.11e-07	-0.304746	7.45e-09	6.3e-08	0.0146392	0.709461	0.787952	S	23	23	720	S	24
11949	10090	Atp5c1	ATP synthase, H+ transporting, mitochondrial F1 complex, gamma polypeptide 1		Tbio			MIM	OXPHOS > Complex V > CV subunits | OXPHOS > OXPHOS subunits					-0.0232244	0.719031	0.999959	-0.0618966	0.341169	0.999631	0.144975	0.0313956	0.116367	0.0381375	0.555485	0.936665	-0.476756	4.2e-11	1.43e-10	-0.86145	6.57e-18	7.13e-17	-0.796137	6.12e-17	5.28e-16	-0.319381	2.16e-07	9.59e-07	-0.384694	5.32e-09	4.64e-08	0.0653132	0.186645	0.28396	S	12	12	239	S	11
11950	10090	Atp5pb	ATP synthase, H+ transporting, mitochondrial F0 complex, subunit B1		Tbio	NUCLEUS		MIM	OXPHOS > Complex V > CV subunits | OXPHOS > OXPHOS subunits					-0.081997	0.503452	0.999959	-0.0264639	0.828405	0.999631	0.401896	0.00255039	0.0221407	-0.0774648	0.527145	0.928427	-0.640606	1.92e-07	4.25e-07	-0.611238	4.52e-07	9.87e-07	-0.64582	1.65e-07	3.61e-07	-0.00521421	0.957182	0.968694	0.0293677	0.762515	0.819502	-0.0345819	0.722043	0.798415	S	11	11	126	S	11
11951	10090	Atp5g1	ATP synthase, H+ transporting, mitochondrial F0 complex, subunit C1 (subunit 9)		Tbio			MIM	OXPHOS > Complex V > CV subunits | OXPHOS > OXPHOS subunits	nonsurface				-0.0552586	0.889856	0.999959	-0.207977	0.603065	0.999631	-0.372473	0.35436	0.563933	-0.500909	0.215847	0.800304	-0.0617908	0.823174	0.842334	-1.92563	6.77e-08	1.61e-07	-0.496132	0.0800434	0.0975169	-0.434341	0.123277	0.169192	-1.86384	1.27e-07	8.01e-07	1.42949	1.15e-05	7.85e-05	S	1	0	12	S	2
11957	10090	Atp5j	ATP synthase, H+ transporting, mitochondrial F0 complex, subunit F		Tbio			MIM	OXPHOS > Complex V > CV subunits | OXPHOS > OXPHOS subunits					-0.0322794	0.729308	0.999959	-0.103018	0.274262	0.999631	-0.0817925	0.383425	0.590216	-0.0167082	0.857731	0.982246	-0.519764	4.02e-09	1.08e-08	-1.16658	4.23e-18	4.75e-17	-0.871104	1.4e-14	8e-14	-0.35134	5.83e-06	1.96e-05	-0.646819	2.78e-11	4.4e-10	0.295479	7.02e-05	0.000365045	S	10	10	134	S	10
11958	10090	Atp5k	ATP synthase, H+ transporting, mitochondrial F1F0 complex, subunit E											0.0105912	0.890175	0.999959	0.00176334	0.981655	0.999631	0.0263555	0.731378	0.856083	-0.0659039	0.393361	0.892362	-0.629939	2.8e-13	1.25e-12	-1.07126	1.14e-19	1.75e-18	-0.79206	6.08e-16	4.34e-15	-0.162122	0.00405667	0.00781234	-0.441321	1.46e-09	1.43e-08	0.2792	7.88e-06	5.73e-05	S	5	5	63	S	6
11964	10090	Atp6v1a	ATPase, H+ transporting, lysosomal V1 subunit A	PM	Tbio									0.0360104	0.460012	0.999959	-0.0657314	0.182499	0.999631	0.0551287	0.261225	0.467073	-0.0298535	0.539561	0.931945	-0.372789	6.67e-12	2.49e-11	0.092998	0.012449	0.0169817	-0.0060133	0.864929	0.880794	0.366776	9.95e-12	1.18e-10	0.465787	2.17e-14	7.34e-13	-0.0990113	0.00819002	0.0213906	S	24	24	167	S	25
11966	10090	Atp6v1b2	ATPase, H+ transporting, lysosomal V1 subunit B2	PM	Tchem									0.0386304	0.403701	0.999959	-0.0639488	0.171576	0.999631	0.00430228	0.925428	0.96391	-0.0589671	0.20627	0.792772	-0.39864	4e-13	1.75e-12	0.0343833	0.313058	0.350988	0.108167	0.00294449	0.00421911	0.506807	6.56e-16	2.43e-14	0.433023	4.61e-14	1.44e-12	0.073784	0.0353014	0.073009	S	26	18	181	S	27
11972	10090	Atp6v0d1	ATPase, H+ transporting, lysosomal V0 subunit D1		Tbio									-0.00287575	0.965351	0.999959	0.00222602	0.973176	0.999631	0.148827	0.0314148	0.116398	-0.0551558	0.407754	0.899197	-0.68804	3.42e-15	2.03e-14	-0.0368453	0.451771	0.491473	-0.224202	5.98e-05	0.000101181	0.463838	7.98e-11	7.4e-10	0.651194	1.51e-14	5.2e-13	-0.187357	0.000512306	0.00201536	S	9	9	39	S	10
11973	10090	Atp6v1e1	ATPase, H+ transporting, lysosomal V1 subunit E1		Tbio									-0.00742243	0.879497	0.999959	-0.060584	0.222254	0.999631	-0.0359918	0.464391	0.661977	-0.158473	0.00293575	0.130047	-0.54549	9.52e-15	5.31e-14	-0.234117	1.68e-06	3.44e-06	-0.142879	0.00112092	0.00167757	0.402611	2.27e-11	2.44e-10	0.311373	7.58e-09	6.4e-08	0.0912375	0.0288283	0.061402	S	15	10	103	S	13
11975	10090	Atp6v0a1	ATPase, H+ transporting, lysosomal V0 subunit A1	PM	Tbio		GOLGI							-0.040034	0.553866	0.999959	0.0197765	0.769403	0.999631	0.111692	0.105932	0.264181	-0.0551887	0.415822	0.90317	-0.895352	1.48e-18	1.53e-17	-0.13171	0.00959581	0.0132695	-0.368421	9.95e-09	2.5e-08	0.526931	2.62e-12	3.54e-11	0.763642	1.35e-16	7.42e-15	-0.236711	2.37e-05	0.000145547	S	17	16	77	S	19
11977	10090	Atp7a	ATPase, Cu++ transporting, alpha polypeptide	PM	Tbio	NUCLEUS	BOTH				Cell Membrane			-0.0226602	0.78764	0.999959	-0.0421719	0.616728	0.999631	0.233348	0.00925807	0.0523556	-0.0715062	0.398137	0.894557	-0.794828	1.12e-13	5.29e-13	-0.543212	1.15e-09	3.4e-09	-0.552796	7.81e-10	2.27e-09	0.242032	0.000623871	0.00140697	0.251616	0.000411357	0.00115474	-0.00958378	0.88125	0.918516	S	19	18	34	S	19
11980	10090	Atp8a1	ATPase, aminophospholipid transporter (APLT), class I, type 8A, member 1	PM	Tbio		BOTH				Cell Membrane			0.0637973	0.377624	0.999959	-0.0945476	0.194804	0.999631	0.0580108	0.421824	0.625875	-0.0605065	0.402379	0.897686	-0.503892	3.19e-11	1.1e-10	-0.342593	1.32e-07	3.05e-07	-0.470531	1.61e-10	5.09e-10	0.0333609	0.514045	0.58135	0.161299	0.00322031	0.00738313	-0.127938	0.0166095	0.0390188	S	15	13	24	S	11
11981	10090	Atp9a	ATPase, class II, type 9A		Tbio					nonsurface				-0.0635134	0.531067	0.999959	-0.0639258	0.528424	0.999631	0.096704	0.342536	0.553411	0.00492292	0.961136	0.993933	-0.855884	1.1e-13	5.23e-13	-0.429089	5.57e-07	1.2e-06	-0.322401	4.85e-05	8.3e-05	0.533483	8.2e-09	4.84e-08	0.426795	6.12e-07	3.32e-06	0.106688	0.12903	0.211925	S	16	15	28	S	17
11982	10090	Atp10a	ATPase, class V, type 10A	PM	Tbio		ENDORETICULUM				Cell Membrane			0.154617	0.454747	0.999959	-0.026197	0.898703	0.999631	0.262692	0.20844	0.409283	-0.272147	0.192998	0.780721	1.33221	1.89e-10	5.99e-10	1.42069	4.19e-11	1.48e-10	1.21589	1.48e-09	4.16e-09	-0.11632	0.425296	0.496131	0.0884768	0.543357	0.629504	-0.204797	0.164862	0.257875	S	1	1	1	S	2
11983	10090	Atpif1	ATPase inhibitory factor 1		Tbio			Matrix	OXPHOS > Complex V > CV subunits | OXPHOS > OXPHOS subunits					-0.0117623	0.927793	0.999959	0.0426362	0.742774	0.999631	0.0979655	0.452741	0.652109	0.0507232	0.696339	0.967239	0.159896	0.0761239	0.09291	-1.19006	1.08e-14	6.49e-14	-0.569726	2.63e-07	5.64e-07	-0.729622	1.79e-09	1.23e-08	-1.34995	3.48e-16	1.76e-14	0.620331	5.21e-08	8.46e-07	S	7	7	114	S	7
11984	10090	Atp6v0c	ATPase, H+ transporting, lysosomal V0 subunit C		Tbio					nonsurface				-0.0533446	0.878913	0.999959	-0.0899719	0.797296	0.999631	-0.0145864	0.966765	0.983731	-0.674513	0.062249	0.564177	-0.145677	0.556226	0.591831	-0.626256	0.015635	0.0210611	-0.22653	0.362059	0.400261	-0.0808528	0.743487	0.791236	-0.480579	0.0586963	0.0962279	0.399727	0.11269	0.189772	S	2	2	4	S	2
11987	10090	Slc7a1	solute carrier family 7 (cationic amino acid transporter, y+ system), member 1	PM	Tbio					surface	Cell Membrane			-0.0647972	0.356134	0.999959	-0.068643	0.328773	0.999631	-0.0421119	0.546872	0.728239	-0.0571588	0.41484	0.902518	-0.527779	3.33e-12	1.29e-11	0.238634	2.48e-05	4.48e-05	0.334711	8.55e-08	1.93e-07	0.86249	5.98e-18	3.74e-16	0.766413	1.67e-16	8.96e-15	0.0960775	0.0553576	0.105402	S	5	5	12	S	4
11988	10090	Slc7a2	solute carrier family 7 (cationic amino acid transporter, y+ system), member 2		Tbio					surface	Cell Membrane																																					S	2
11990	10090	Atrn	attractin	PM	Tbio	CYTOPLASM				surface	Cell Membrane		SECRETED	-0.0486863	0.774973	0.999959	-0.0379806	0.823473	0.999631	0.367478	0.0381477	0.13178	0.00631614	0.970393	0.995182	0.339802	0.0085236	0.0117778	0.190446	0.12561	0.150111	0.464479	0.000567611	0.000874266	0.124677	0.310766	0.379455	-0.149356	0.22631	0.304736	0.274034	0.0306341	0.0647235	S	3	3	4	S	2
11991	10090	Hnrnpd	heterogeneous nuclear ribonucleoprotein D	TC RNA	Tbio	NUCLEUS								0.0376473	0.639807	0.999959	-0.0342745	0.669968	0.999631	-0.378879	5.66e-05	0.00265986	-0.0349226	0.664126	0.961773	0.135695	0.0701081	0.0859376	0.240303	0.00229401	0.00338152	0.466676	3.35e-07	7.12e-07	0.330981	7.17e-05	0.000193701	0.104608	0.158189	0.225765	0.226373	0.00379123	0.0111207	S	16	15	129	S	17
11992	10090	Auh	AU RNA binding protein/enoyl-coenzyme A hydratase		Tbio			Matrix	Metabolism > Carbohydrate metabolism > Itaconate metabolism | Metabolism > Amino acid metabolism > Branched-chain amino acid metabolism					-0.0635188	0.456719	0.999959	-0.0350386	0.680315	0.999631	0.316162	0.000830112	0.0111347	0.0395779	0.641781	0.956176	-0.0147923	0.833338	0.851682	-0.291906	0.000214857	0.000352134	-0.424595	9.3e-07	1.88e-06	-0.409803	1.7e-06	6.34e-06	-0.277114	0.00038891	0.00109946	-0.132689	0.0662615	0.122251	S	15	15	59	S	14
11993	10090	Aup1	ancient ubiquitous protein 1	UBI-UBD	Tbio					nonsurface				-0.00108381	0.98727	0.999959	0.0359639	0.597449	0.999631	0.115908	0.0964024	0.247052	0.00266969	0.96865	0.994941	0.00306884	0.948992	0.956451	0.121361	0.0158845	0.0213785	0.345156	3.54e-08	8.34e-08	0.342088	4.23e-08	2.17e-07	0.118292	0.0184825	0.0349867	0.223796	4.95e-05	0.000271131	S	13	13	36	S	13
11997	10090	Akr1b7	aldo-keto reductase family 1, member B7											-0.110241	0.812202	0.999959	0.0583125	0.899954	0.999631	-1.022	0.0346438	0.124011	-0.431951	0.355492	0.874001	-0.0986923	0.770193	0.794155	-1.80552	6.9e-06	1.32e-05	-1.44348	0.000152055	0.000247251	-1.34479	0.000347771	0.000822179	-1.70683	1.61e-05	6.26e-05	0.362038	0.287999	0.398994	S	20	14	314	S	20
12005	10090	Axin1	axin 1	PM	Tbio	BOTH					Cell Membrane			0.275577	0.153704	0.999959	0.0748164	0.693427	0.999631	-0.248079	0.197477	0.396094	-0.230691	0.229783	0.81179	-0.15804	0.253213	0.287514	-0.330707	0.020764	0.027577	-0.00248243	0.985528	0.988096	0.155557	0.260589	0.325163	-0.172667	0.212834	0.288956	0.328224	0.0216586	0.0484194	S	1	1	1	S	1
12006	10090	Axin2	axin2	PM	Tchem	BOTH																																						S	1	1	1
12007	10090	Azgp1	alpha-2-glycoprotein 1, zinc		Tbio	NUCLEUS							SECRETED	0.015237	0.92318	0.999959	0.0965373	0.542602	0.999631	-0.471884	0.00552772	0.0372819	-0.587341	0.00084431	0.0721751	-0.909827	3.52e-07	7.6e-07	-0.99406	6.66e-08	1.59e-07	-1.55278	3.09e-12	1.24e-11	-0.642949	7.78e-05	0.000208291	-0.0842329	0.555755	0.640013	-0.558716	0.000416515	0.00168594	S	13	13	47	S	15
12009	10090	Cep131	centrosomal protein 131		Tbio									0.0634358	0.58856	0.999959	-0.0114234	0.922197	0.999631	-0.2159	0.073294	0.205159	-0.0163015	0.889165	0.983398	0.365464	9.88e-05	0.000168701	0.517801	4.82e-07	1.05e-06	0.61457	1.81e-08	4.42e-08	0.249106	0.00474683	0.00901412	0.152337	0.0723626	0.115367	0.0967693	0.246352	0.353229	S	26	25	47	S	20
12010	10090	B2m	beta-2 microglobulin	PM	Tbio		GOLGI						SECRETED	-0.12457	0.482247	0.999959	-0.0535525	0.761717	0.999631	-0.054633	0.757067	0.872499	-0.444572	0.0170053	0.327939	-0.58604	8.88e-05	0.000152232	-1.40769	4.57e-12	1.85e-11	-2.42271	2e-18	2.27e-17	-1.83667	4.55e-15	1.39e-13	-0.821648	5.01e-07	2.78e-06	-1.01502	8.29e-09	1.9e-07	S	5	5	147	S	5
12013	10090	Bach1	BTB and CNC homology 1	DBTF bZIP	Tbio	BOTH								-0.0670851	0.716189	0.999959	-0.0164913	0.928704	0.999631	-0.214911	0.249447	0.454542	-0.256081	0.172137	0.7582	-0.393874	0.00437854	0.00627144	-0.701834	5.41e-06	1.04e-05	-0.531629	0.000240147	0.000382976	-0.137755	0.290735	0.35805	-0.307961	0.0224185	0.0416542	0.170206	0.193847	0.292303	S	7	7	9	S	5
12015	10090	Bad	BCL2-associated agonist of cell death		Tchem			MOM	Mitochondrial dynamics and surveillance > Apoptosis					0.064296	0.582392	0.999959	-0.0435868	0.708891	0.999631	-0.282245	0.0213397	0.0902435	-0.138613	0.240562	0.81835	0.337331	0.000497519	0.000788519	-0.181462	0.0448147	0.0570566	0.276913	0.00323492	0.00461562	-0.0604181	0.491545	0.559843	-0.518794	1.29e-06	6.54e-06	0.458375	9.47e-06	6.69e-05	S	6	6	10	S	4
12017	10090	Bag1	BCL2-associated athanogene 1	UBI-UBL	Tbio	BOTH								0.0647927	0.328412	0.999959	-0.0363472	0.581219	0.999631	-0.0689813	0.298675	0.507899	0.159497	0.0210075	0.364367	-0.160861	0.00292819	0.00428177	0.00730832	0.884349	0.89743	0.00499611	0.920783	0.930109	0.165857	0.00225032	0.0045441	0.16817	0.00199024	0.00479959	-0.00231221	0.963288	0.97405	S	12	12	62	S	13
12018	10090	Bak1	BCL2-antagonist/killer 1		Tbio		ENDORETICULUM	MOM	Mitochondrial dynamics and surveillance > Apoptosis	nonsurface				0.147894	0.239165	0.999959	-0.0492326	0.691822	0.999631	-0.00730327	0.953044	0.977339	-0.00763687	0.950902	0.993386	-0.596016	5.1e-08	1.2e-07	-0.28367	0.00190718	0.0028385	-0.419203	2.05e-05	3.63e-05	0.176814	0.0426355	0.0657542	0.312346	0.000756275	0.00200983	-0.135532	0.115246	0.193171	S	3	3	7	S	2
12020	10090	Nkx3	NK3 homeobox 2	DBTF HOMEO	Tbio	NUCLEUS																																										S	1
12022	10090	Barx1	BarH-like homeobox 1	DBTF HOMEO	Tbio	NUCLEUS																																						S	1	1	1
12028	10090	Bax	BCL2-associated X protein		Tchem	BOTH	ENDORETICULUM	MOM	Mitochondrial dynamics and surveillance > Apoptosis	nonsurface				0.0248615	0.838757	0.999959	-0.0859151	0.48378	0.999631	0.241008	0.0565619	0.172684	0.0949371	0.439527	0.912775	-0.138277	0.123561	0.146977	-0.233966	0.011711	0.0160197	0.0376744	0.669254	0.70156	0.175951	0.0527057	0.0797097	-0.0956892	0.281764	0.367342	0.27164	0.00398749	0.0116079	S	5	5	17	S	6
12032	10090	Bcan	brevican		Tbio					surface		CORE	SECRETED	0.102346	0.24047	0.999959	-0.102785	0.23851	0.999631	0.523361	1.44e-06	0.000572718	-0.279325	0.0028805	0.129274	0.287724	0.00525501	0.00743878	1.35396	4.36e-15	2.82e-14	0.421012	0.000120619	0.000198615	0.133288	0.174256	0.228926	1.06624	2.24e-12	4.55e-11	-0.932948	5.81e-11	2.98e-09	S	1	1	1	S	1
12033	10090	Bcap29	B cell receptor associated protein 29		Tbio					nonsurface				0.0422213	0.826798	0.999959	-0.119437	0.5372	0.999631	0.0577994	0.764615	0.876694	-0.196372	0.313222	0.851519	1.34836	1.27e-11	4.57e-11	1.22794	1.18e-10	3.95e-10	1.26464	5.92e-11	1.98e-10	-0.0837202	0.524451	0.591504	-0.120419	0.361599	0.452513	0.036699	0.779666	0.844253	S	12	12	73	S	12
12034	10090	Phb2	prohibitin 2	TC	Tbio	BOTH		MIM	Protein import, sorting and homeostasis > Protein homeostasis > Chaperones					-0.0813519	0.252	0.999959	-0.052456	0.456934	0.999631	0.132558	0.067124	0.193314	-0.0432791	0.538706	0.931556	-0.245202	4.46e-05	7.89e-05	-0.487876	1.19e-10	3.98e-10	-0.280876	6.15e-06	1.14e-05	-0.0356739	0.495619	0.563648	-0.242674	5.13e-05	0.000178459	0.207	0.000361186	0.00148619	S	22	22	216	S	21
12035	10090	Bcat1	branched chain aminotransferase 1, cytosolic		Tchem									-0.178119	0.687451	0.999959	0.022369	0.959644	0.999631	-0.0949819	0.829949	0.9133	0.12963	0.769519	0.975999	-0.96638	0.00228653	0.00338485	-0.881939	0.00485647	0.00692651	-0.959034	0.00244385	0.00353135	0.0073466	0.980008	0.984763	0.0844417	0.773477	0.827979	-0.0770951	0.792691	0.854406	S	1	1	1	S	2
12036	10090	Bcat2	branched chain aminotransferase 2, mitochondrial		Tchem			Matrix	Metabolism > Amino acid metabolism > Branched-chain amino acid metabolism					-0.1692	0.0109526	0.719334	0.0524804	0.404378	0.999631	-0.0332842	0.595501	0.764498	0.0694091	0.272406	0.831574	1.60246	7.09e-26	3.76e-24	1.45396	1.35e-24	6.98e-23	1.50419	4.83e-25	2.54e-23	-0.098268	0.0510358	0.0774016	-0.148493	0.00444751	0.00988326	0.0502255	0.307633	0.420817	S	16	16	121	S	17
12038	10090	Bche	butyrylcholinesterase		Tclin								SECRETED	0.0393752	0.547161	0.999959	-0.0451114	0.490824	0.999631	0.0439128	0.502318	0.694166	0.00570918	0.930211	0.990754	-1.11261	2.28e-22	4.93e-21	-0.582045	2.39e-14	1.34e-13	-0.529083	2.92e-13	1.35e-12	0.583527	2.23e-14	5.55e-13	0.530565	2.72e-13	6.89e-12	0.0529626	0.237416	0.34333	S	5	5	9	S	4
12039	10090	Bckdha	branched chain ketoacid dehydrogenase E1, alpha polypeptide		Tbio			MIM	Metabolism > Amino acid metabolism > Branched-chain amino acid metabolism | Metabolism > Amino acid metabolism > Branched-chain amino acid dehydrogenase complex					-0.0240999	0.845429	0.999959	0.0720652	0.561016	0.999631	-0.022418	0.856087	0.928159	-0.129639	0.299028	0.844033	-0.667187	4.78e-09	1.28e-08	-0.672869	3.99e-09	1.1e-08	-0.427761	1.47e-05	2.63e-05	0.239425	0.0073032	0.0133644	-0.00568254	0.946117	0.958667	0.245108	0.00615789	0.0167365	S	18	18	71	S	15
12040	10090	Bckdhb	branched chain ketoacid dehydrogenase E1, beta polypeptide		Tbio			MIM	Metabolism > Amino acid metabolism > Branched-chain amino acid metabolism | Metabolism > Amino acid metabolism > Branched-chain amino acid dehydrogenase complex					-0.12123	0.462637	0.999959	-0.149053	0.367703	0.999631	0.149117	0.367502	0.576161	-0.164901	0.319789	0.856426	-0.8158	4.62e-08	1.1e-07	-0.389814	0.00175859	0.0026257	-0.380617	0.0021787	0.00316093	0.435183	0.000597382	0.00135262	0.425987	0.000745595	0.00198684	0.00919633	0.936176	0.956059	S	9	9	30	S	10
12041	10090	Bckdk	branched chain ketoacid dehydrogenase kinase	KI-P-Atypical-PDHK-BCKDK	Tbio			Matrix	Metabolism > Amino acid metabolism > Branched-chain amino acid metabolism | Metabolism > Amino acid metabolism > Branched-chain amino acid dehydrogenase complex					-0.0844482	0.243291	0.999959	-0.079732	0.269968	0.999631	0.263373	0.000916327	0.0116561	0.0133397	0.851961	0.981988	-0.576143	6.74e-11	2.24e-10	-0.490361	2.6e-09	7.36e-09	-0.751056	8.94e-14	4.49e-13	-0.174913	0.00622754	0.011571	0.0857816	0.160151	0.228113	-0.260695	0.000126982	0.000606529	S	6	6	16	S	7
12042	10090	Bcl10	B cell leukemia/lymphoma 10		Tbio	BOTH								-0.0178575	0.82391	0.999959	-0.0374167	0.641564	0.999631	-0.237337	0.00592069	0.0389327	-0.0494511	0.539009	0.93174	-0.507113	2.37e-09	6.57e-09	-0.649555	7.6e-12	3e-11	-0.456933	2.11e-08	5.11e-08	0.0501802	0.419663	0.491005	-0.142441	0.0269687	0.0489354	0.192622	0.003691	0.0108771	S	9	9	15	S	9
12048	10090	Bcl2l1	BCL2-like 1		Tchem	CYTOPLASM	ENDORETICULUM	MOM	Mitochondrial dynamics and surveillance > Apoptosis	nonsurface				-0.0169577	0.845277	0.999959	-0.134359	0.130078	0.999631	0.114858	0.193117	0.390696	-0.0834721	0.34069	0.8671	-0.0112432	0.857843	0.874156	-0.339777	5.65e-06	1.09e-05	-0.14263	0.0288596	0.0371826	-0.131387	0.0429197	0.0661451	-0.328534	9.5e-06	3.91e-05	0.197147	0.00343227	0.0102294	S	2	2	3	S	3
12050	10090	Bcl2l2	BCL2-like 2		Tchem			MOM	Mitochondrial dynamics and surveillance > Apoptosis	nonsurface				0.0149724	0.901785	0.999959	0.133942	0.274893	0.999631	0.0697815	0.566326	0.742524	0.117543	0.336749	0.86573	0.56396	1.36e-07	3.07e-07	0.713455	1.08e-09	3.19e-09	0.590074	5.69e-08	1.31e-07	0.0261139	0.755933	0.80136	0.149495	0.0823395	0.128851	-0.123381	0.148501	0.237034	S	11	4	60	S	8
12054	10090	Bcl7b	B cell CLL/lymphoma 7B	TC?	Tbio									0.0459792	0.707779	0.999959	0.0193196	0.874716	0.999631	-0.264065	0.0384636	0.132469	-0.0997552	0.418325	0.903741	-0.0545994	0.540351	0.576878	0.0764781	0.392472	0.431932	0.33465	0.000640767	0.000981191	0.389249	0.00011338	0.000293561	0.131078	0.147256	0.21253	0.258172	0.00633523	0.0171622	S	5	3	11	S	2
12055	10090	Bcl7c	B cell CLL/lymphoma 7C	TC?	Tdark									-0.0980678	0.669318	0.999959	-0.139503	0.544195	0.999631	-0.293631	0.206976	0.407468	-0.146517	0.524289	0.927125	0.453932	0.00700573	0.00976813	-0.0861529	0.587614	0.623811	-0.0559641	0.724269	0.751986	-0.509896	0.00281817	0.00558397	-0.540085	0.0016969	0.00416434	0.0301887	0.848976	0.894835	S	2	2	3	S	5
12061	10090	Bdkrb1	bradykinin receptor, beta 1	PM	Tchem		ENDORETICULUM			surface	Cell Membrane																																					S	1
12068	10090	Bet1	blocked early in transport 1 homolog (S. cerevisiae)		Tdark					nonsurface				-0.014084	0.929134	0.999959	-0.163259	0.307271	0.999631	0.26528	0.102331	0.257552	-0.00496285	0.974998	0.995894	0.304904	0.00993784	0.0136357	0.809573	3.24e-08	8.04e-08	0.657681	1.5e-06	2.97e-06	0.352777	0.00334986	0.00655547	0.504669	7.81e-05	0.000260293	-0.151892	0.181153	0.277694	S	2	2	3	S	1
12091	10090	Glb1	galactosidase, beta 1		Tchem	CYTOPLASM	GOLGI							-0.308593	0.179716	0.999959	-0.389462	0.0935342	0.999631	0.00664158	0.976572	0.988789	-0.191373	0.400561	0.896755	-0.752773	6.21e-05	0.000108253	-0.371283	0.0295313	0.0383924	-0.576063	0.0012838	0.00190781	0.176711	0.285944	0.352795	0.38149	0.025641	0.0467545	-0.204779	0.217688	0.320492	S	16	15	54	S	17
12111	10090	Bgn	biglycan		Tbio							CORE	SECRETED	0.0562013	0.717688	0.999959	-0.0354546	0.819451	0.999631	-0.244152	0.124061	0.292399	-0.022285	0.885887	0.983398	-0.772251	4.07e-08	9.72e-08	-1.33925	1.13e-13	5.71e-13	-1.2161	1.35e-12	5.72e-12	-0.443846	0.000243874	0.000594426	-0.566996	9.18e-06	3.79e-05	0.12315	0.259174	0.367844	S	18	17	297	S	16
12116	10090	Bhmt	betaine-homocysteine methyltransferase		Tchem									-0.460332	0.0148523	0.828884	0.293043	0.109237	0.999631	-0.219227	0.226004	0.43001	0.038624	0.828856	0.978391	2.35794	2.67e-17	2.17e-16	1.83369	2.65e-14	1.48e-13	1.82931	2.82e-14	1.52e-13	-0.528635	0.00061961	0.00139806	-0.524254	0.000675725	0.00181412	-0.00438161	0.97503	0.982142	S	22	18	102	S	22
12121	10090	Bicd1	bicaudal D homolog 1 (Drosophila)		Tbio		GOLGI							-0.023128	0.830634	0.999959	-0.115554	0.290078	0.999631	-0.0750179	0.489584	0.684846	0.0711903	0.511821	0.927125	-0.755308	1.58e-11	5.64e-11	-0.542584	2.55e-08	6.41e-08	-0.458561	6.18e-07	1.28e-06	0.296747	0.00033067	0.000785716	0.212724	0.00693915	0.0145923	0.0840227	0.26224	0.371461	S	8	5	9	S	9
12122	10090	Bid	BH3 interacting domain death agonist		Tbio			MOM	Mitochondrial dynamics and surveillance > Apoptosis					0.171974	0.048356	0.999959	-0.0316689	0.706401	0.999631	-0.0441138	0.600229	0.768162	0.115276	0.17711	0.764284	0.262764	0.000169765	0.000283099	0.40822	1.99e-07	4.5e-07	0.453633	2.57e-08	6.14e-08	0.190869	0.00406291	0.00782295	0.145456	0.0244963	0.0449412	0.0454137	0.466029	0.576833	S	3	3	9	S	3
12140	10090	Fabp7	fatty acid binding protein 7, brain		Tbio	NUCLEUS								-0.0673543	0.833257	0.999959	-0.012313	0.969288	0.999631	-0.806321	0.0169306	0.0769123	-0.119379	0.709291	0.969022	-0.854132	0.000930657	0.00143324	-1.55306	1.91e-07	4.32e-07	-1.73169	2.29e-08	5.53e-08	-0.87756	0.000707594	0.00157828	-0.698927	0.0053634	0.0116048	-0.178632	0.449998	0.561897	S	2	2	3	S	1
12144	10090	Blm	Bloom syndrome, RecQ helicase-like		Tchem	BOTH								0.0163801	0.942426	0.999959	0.0551517	0.807969	0.999631	-0.163049	0.474303	0.671051	0.0925694	0.683616	0.966827	0.065547	0.666218	0.69797	-0.0906213	0.551488	0.589059	-0.79446	9.54e-06	1.74e-05	-0.860007	2.73e-06	9.8e-06	-0.156168	0.30747	0.394397	-0.703839	5.37e-05	0.000290332	S	4	4	4	S	3
12151	10090	Bmi1	Bmi1 polycomb ring finger oncogene	UBI-E3	Tbio									-0.0375795	0.653652	0.999959	-0.111372	0.189873	0.999631	-0.301542	0.00112761	0.0131525	-0.0398116	0.634618	0.953876	-0.210411	0.00453475	0.00647796	0.238066	0.00158226	0.00237394	0.404611	1.68e-06	3.31e-06	0.615022	4.13e-10	3.23e-09	0.448477	2.75e-07	1.62e-06	0.166545	0.0214699	0.0481055	S	6	3	10	S	5
12153	10090	Bmp1	bone morphogenetic protein 1	TR-LIG	Tchem		GOLGI					ASSOCIATED	SECRETED																															S	1	0	2
12154	10090	Bmp10	bone morphogenetic protein 10	TR-LIG	Tbio	CYTOPLASM						ASSOCIATED	SECRETED																															S	1	1	1
12155	10090	Bmp15	bone morphogenetic protein 15	TR-LIG	Tbio							ASSOCIATED	SECRETED																																			S	1
12166	10090	Bmpr1a	bone morphogenetic protein receptor, type 1A	KI-P-TKL-STKR-STKR1, PM	Tchem					surface				-0.0654697	0.636174	0.999959	0.0185622	0.893102	0.999631	0.224309	0.112702	0.274766	-0.0424809	0.758601	0.975999	-0.250869	0.0129485	0.0175521	0.10515	0.277638	0.314023	-0.109922	0.256832	0.291469	0.140947	0.148613	0.19897	0.356019	0.000740469	0.00197465	-0.215073	0.030944	0.0652756	S	1	1	1	S	2
12168	10090	Bmpr2	bone morphogenetic protein receptor, type II (serine/threonine kinase)	KI-P-TKL-STKR-STKR2, PM	Tchem	CYTOPLASM				surface				-0.0145925	0.945999	0.999959	-0.0103155	0.961812	0.999631	-0.0038233	0.985841	0.992676	-0.1257	0.560825	0.937307	-0.543563	0.000575081	0.00090532	-0.221285	0.128679	0.153522	-0.15457	0.283979	0.320052	0.388993	0.00998825	0.017715	0.322277	0.0300661	0.0536606	0.0667158	0.641231	0.73234	S	5	5	6	S	1
12169	10090	Bmx	BMX non-receptor tyrosine kinase	KI-P-TK-Tec	Tchem																																											S	2
12175	10090	Bnip2	BCL2/adenovirus E1B interacting protein 2		Tbio	CYTOPLASM								-0.0203593	0.788048	0.999959	-0.0610529	0.4226	0.999631	-0.108259	0.16023	0.345592	-0.0512753	0.499882	0.925858	0.530101	2.58e-11	9.02e-11	0.984539	1.67e-18	2.03e-17	0.904735	1.87e-17	1.81e-16	0.374634	5.28e-08	2.64e-07	0.454437	9.18e-10	9.41e-09	-0.0798039	0.140031	0.226467	S	5	5	7	S	3
12176	10090	Bnip3	BCL2/adenovirus E1B interacting protein 3		Tbio	BOTH	ENDORETICULUM	MOM	Mitochondrial dynamics and surveillance > Apoptosis	nonsurface				-0.224674	0.106007	0.999959	-0.127056	0.352722	0.999631	0.118459	0.385751	0.592207	0.132379	0.333246	0.864343	-0.244533	0.0173499	0.0231401	-0.546718	3.59e-06	7.08e-06	-0.462961	4.25e-05	7.31e-05	-0.218429	0.0320176	0.0508945	-0.302185	0.00402649	0.00905035	0.0837565	0.395931	0.510605	S	2	2	2	S	2
12177	10090	Bnip3l	BCL2/adenovirus E1B interacting protein 3-like		Tbio		ENDORETICULUM	MOM	Mitochondrial dynamics and surveillance > Apoptosis	nonsurface				0.0532348	0.71873	0.999959	0.212097	0.158523	0.999631	0.162684	0.275819	0.482754	0.00210285	0.988635	0.998611	-0.713581	8.23e-08	1.9e-07	-0.673878	2.43e-07	5.45e-07	-0.699812	1.2e-07	2.66e-07	0.0137686	0.894152	0.916706	0.0397029	0.701526	0.768135	-0.0259342	0.802185	0.861363	S	1	1	1	S	1
12180	10090	Smyd1	SET and MYND domain containing 1		Tbio	BOTH																																						S	3	3	4
12181	10090	Bop1	block of proliferation 1		Tbio	NUCLEUS								-0.0273982	0.627672	0.999959	-0.0311716	0.581327	0.999631	-0.0146099	0.79561	0.893681	-0.0239683	0.671196	0.963893	0.31213	2.44e-09	6.77e-09	0.392495	1.23e-11	4.71e-11	0.391008	1.35e-11	4.95e-11	0.0788782	0.0454229	0.0696342	0.0803649	0.0417484	0.0716038	-0.00148671	0.968916	0.978821	S	10	10	21	S	12
12182	10090	Bst1	bone marrow stromal cell antigen 1	PM	Tbio					surface	Cell Membrane			-0.144503	0.277914	0.999959	0.158521	0.234967	0.999631	-0.168839	0.206673	0.407115	-0.013622	0.917639	0.987409	0.484521	1.15e-05	2.14e-05	0.0806984	0.391801	0.431281	0.10274	0.277351	0.312976	-0.38178	0.000268085	0.000647432	-0.403823	0.000137464	0.000428731	0.0220421	0.814051	0.869015	S	1	1	4	S	2
12183	10090	Bpgm	2,3-bisphosphoglycerate mutase		Tbio									0.191091	0.0529777	0.999959	0.181185	0.0656178	0.999631	0.252327	0.0125993	0.0641642	0.457833	4.52e-05	0.0143217	0.753439	9.22e-09	2.38e-08	0.400709	0.000257016	0.000417986	-0.00694852	0.943453	0.94998	-0.760388	7.61e-09	4.53e-08	-0.35273	0.00100502	0.00260531	-0.407658	0.000210269	0.000939365	S	9	9	37	S	10
12189	10090	Brca1	breast cancer 1	UBI-E3	Tchem	BOTH				nonsurface				-0.118613	0.510754	0.999959	0.0682671	0.704287	0.999631	0.154955	0.391586	0.59708	-0.0829321	0.644958	0.957919	0.0722233	0.554291	0.590239	0.11613	0.343841	0.382317	0.194899	0.116784	0.139192	0.122676	0.317733	0.386613	0.0439063	0.718745	0.781902	0.0787694	0.51919	0.626436	S	2	2	3	S	2
12190	10090	Brca2	breast cancer 2	TC	Tbio	NUCLEUS																																										S	1
12192	10090	Zfp36l1	zinc finger protein 36, C3H type-like 1	RNA?	Tbio	BOTH								-0.0258566	0.922994	0.999959	-0.0780244	0.770683	0.999631	-0.236701	0.379624	0.58702	0.0174254	0.948057	0.992865	-0.213343	0.23933	0.27293	-0.526464	0.00583164	0.00824528	-0.398435	0.0323358	0.0414087	-0.185092	0.305992	0.374358	-0.313121	0.0881097	0.136571	0.128028	0.476952	0.587181	S	2	1	2	S	2
12193	10090	Zfp36l2	zinc finger protein 36, C3H type-like 2	RNA?	Tbio	BOTH								-0.273097	0.13585	0.999959	-0.0585381	0.744331	0.999631	0.117802	0.512909	0.703136	0.0193503	0.914076	0.986851	-0.425713	0.00164462	0.00247267	-0.289021	0.0258555	0.0338754	-0.521568	0.000194335	0.000312742	-0.0958549	0.443529	0.513682	0.136691	0.276867	0.362023	-0.232546	0.0690829	0.126546	S	3	2	3	S	3
12211	10090	Birc6	baculoviral IAP repeat-containing 6	UBI-E2	Tbio	NUCLEUS								-0.0227195	0.720146	0.999959	-0.046038	0.469497	0.999631	0.181067	0.00756898	0.0458853	-0.0133565	0.833056	0.978391	0.220076	7.29e-05	0.000126044	0.145437	0.00502488	0.00715723	0.295187	8.32e-07	1.69e-06	0.0751114	0.129091	0.176228	-0.074639	0.131427	0.192416	0.14975	0.00399572	0.0116256	S	72	72	127	S	72
12215	10090	Bsg	basigin	PM	Tbio					surface	Cell Membrane			0.0460303	0.701874	0.999959	0.112374	0.353267	0.999631	0.342147	0.00775187	0.0466716	0.244959	0.0492266	0.520646	0.37491	0.000503946	0.000798352	-0.229726	0.0236943	0.0312376	-0.612897	4.51e-07	9.45e-07	-0.987807	1.77e-11	1.97e-10	-0.604636	5.74e-07	3.14e-06	-0.383171	0.000397572	0.001619	S	10	10	63	S	10
12217	10090	Bsn	bassoon		Tbio	NUCLEUS																																						S	2	2	2
12228	10090	Btg3	B cell translocation gene 3		Tbio	BOTH								-0.0471312	0.583223	0.999959	-0.205865	0.022191	0.991782	0.227157	0.0124538	0.0637548	-0.110961	0.202033	0.791971	-0.671406	8.11e-11	2.67e-10	-0.166716	0.0235682	0.0310904	-0.342174	2.93e-05	5.12e-05	0.329232	4.98e-05	0.000139199	0.50469	4.03e-08	2.85e-07	-0.175458	0.0176534	0.0410246	S	2	2	6	S	3
12234	10090	Btrc	beta-transducin repeat containing protein	UPS?, UBI-FBX	Tbio																																							S	2	1	3	A	3
12235	10090	Bub1	budding uninhibited by benzimidazoles 1 homolog (S. cerevisiae)	KI-P-Other-BUB	Tchem									0.00909812	0.901926	0.999959	0.1913	0.0143666	0.858437	-0.0550692	0.457995	0.656778	-0.110613	0.142006	0.723414	1.22046	2.44e-20	3.59e-19	1.26601	8.31e-21	1.64e-19	1.24679	1.3e-20	2.28e-19	0.0263313	0.644297	0.70347	0.0455437	0.426119	0.5192	-0.0192124	0.736005	0.809839	S	9	9	11	S	9
12236	10090	Bub1b	budding uninhibited by benzimidazoles 1 homolog, beta (S. cerevisiae)	KI-P-Other-BUB	Tbio	CYTOPLASM								-0.0114832	0.876553	0.999959	0.0964075	0.198991	0.999631	0.159685	0.0380329	0.13151	0.0900282	0.229455	0.81179	1.54336	1.08e-23	3.17e-22	1.13649	9.44e-20	1.47e-18	1.05299	8.63e-19	1.05e-17	-0.490373	4.49e-10	3.49e-09	-0.40687	2.46e-08	1.85e-07	-0.0835024	0.139614	0.2259	S	7	7	12	S	5
12237	10090	Bub3	budding uninhibited by benzimidazoles 3 homolog (S. cerevisiae)		Tbio									0.0612057	0.266853	0.999959	-0.0622133	0.259238	0.999631	-0.0803707	0.148105	0.329295	-0.00614256	0.910258	0.986678	0.472742	3.59e-13	1.58e-12	0.724425	3.05e-18	3.5e-17	0.850059	2.96e-20	4.72e-19	0.377317	9.36e-11	8.51e-10	0.251683	4.34e-07	2.44e-06	0.125635	0.00338274	0.0101182	S	16	16	78	S	17
12238	10090	Commd3	COMM domain containing 3		Tbio	NUCLEUS								0.0420154	0.551114	0.999959	-0.0354385	0.614781	0.999631	-0.128407	0.075996	0.210144	-0.0335871	0.633302	0.953376	-0.497744	3.16e-11	1.09e-10	-0.158693	0.00331774	0.00481349	-0.109084	0.0364441	0.0463775	0.38866	8.27e-09	4.88e-08	0.339052	1.26e-07	8e-07	0.0496084	0.327824	0.441539	S	6	6	14	S	5
12257	10090	Tspo	translocator protein		Tchem		ENDORETICULUM	MOM	Metabolism > Lipid metabolism > Cholesterol, bile acid, steroid synthesis	nonsurface				-0.151959	0.368605	0.999959	0.0276236	0.869227	0.999631	-0.0723692	0.666693	0.812442	-0.499005	0.00569093	0.177159	-1.85489	2.49e-15	1.52e-14	-1.79769	5.83e-15	3.68e-14	-1.91232	1.08e-15	7.37e-15	-0.057431	0.658391	0.716513	0.0572027	0.659659	0.733098	-0.114634	0.379739	0.493982	S	2	2	4	S	3
12258	10090	Serping1	serine (or cysteine) peptidase inhibitor, clade G, member 1		Tbio							ASSOCIATED	SECRETED	0.0157721	0.884835	0.999959	-0.00194539	0.985743	0.999631	-0.238253	0.0358189	0.126701	-0.109507	0.318988	0.856173	-0.866102	3.14e-12	1.22e-11	-1.0742	1.18e-14	7.03e-14	-1.34341	2.5e-17	2.35e-16	-0.477311	1.05e-06	4.07e-06	-0.2081	0.0129459	0.0254686	-0.269211	0.00181098	0.00594466	S	11	11	52	S	11
12259	10090	C1qa	complement component 1, q subcomponent, alpha polypeptide		Tbio							ASSOCIATED	SECRETED	-0.0285196	0.825352	0.999959	0.0116437	0.928187	0.999631	-0.271399	0.0432592	0.143109	-0.229802	0.0837381	0.624673	-0.566532	1.59e-06	3.22e-06	-0.917535	8.85e-11	2.99e-10	-1.13587	4.63e-13	2.09e-12	-0.569339	1.46e-06	5.52e-06	-0.351003	0.000933065	0.00243284	-0.218336	0.029947	0.063471	S	3	3	9	S	2
12260	10090	C1qb	complement component 1, q subcomponent, beta polypeptide		Tbio							ASSOCIATED	SECRETED	-0.0409054	0.78363	0.999959	-0.0970127	0.516257	0.999631	-0.33456	0.0314765	0.116586	-0.289084	0.0603422	0.557893	-0.960814	1.35e-09	3.85e-09	-1.23542	3.66e-12	1.51e-11	-1.37359	2.48e-13	1.16e-12	-0.412772	0.000967857	0.00210985	-0.274601	0.0213463	0.0398683	-0.138171	0.231739	0.336669	S	4	4	5	S	5
12261	10090	C1qbp	complement component 1, q subcomponent binding protein		Tbio	BOTH		Matrix	Signaling > Immune response		Cell Membrane		SECRETED	-0.0541597	0.664566	0.999959	-0.115742	0.357078	0.999631	-0.0277572	0.823909	0.909813	-0.0871886	0.486353	0.924077	-0.320849	0.000619017	0.000971362	-0.720844	1.12e-09	3.3e-09	-0.333679	0.000406375	0.000634975	-0.0128295	0.879985	0.90416	-0.399995	4.39e-05	0.000154652	0.387165	6.79e-05	0.000355557	S	3	3	19	S	3
12262	10090	C1qc	complement component 1, q subcomponent, C chain		Tbio							ASSOCIATED	SECRETED	0.0224727	0.884918	0.999959	-0.123119	0.430398	0.999631	-0.367936	0.0239343	0.0978353	-0.0600697	0.699186	0.967239	-0.355451	0.00369876	0.00534756	-0.570414	1.91e-05	3.49e-05	-0.838551	2.37e-08	5.7e-08	-0.483101	0.000172325	0.000433468	-0.214963	0.0669839	0.10791	-0.268138	0.0242918	0.0532887	S	3	3	7	S	3
12263	10090	C2	complement component 2 (within H-2S)		Tbio								SECRETED	-0.0392531	0.78804	0.999959	-0.0611446	0.675658	0.999631	-0.221222	0.137517	0.313208	0.0613059	0.674854	0.964951	-0.496956	2.45e-05	4.45e-05	-0.555216	4.63e-06	9e-06	-0.561125	3.91e-06	7.39e-06	-0.0641693	0.527408	0.594466	-0.0582601	0.565902	0.64913	-0.0059092	0.953442	0.967159	S	9	9	18	S	7
12266	10090	C3	complement component 3		Tbio								SECRETED	-0.0225584	0.891776	0.999959	0.086968	0.600779	0.999631	-0.483181	0.0066025	0.0418573	-0.191773	0.253141	0.82021	-1.45431	1.23e-12	5.01e-12	-1.58883	1.26e-13	6.34e-13	-1.64489	5.08e-14	2.66e-13	-0.190579	0.145551	0.195405	-0.13452	0.300132	0.38632	-0.0560594	0.663614	0.750739	S	95	95	450	S	91
12267	10090	C3ar1	complement component 3a receptor 1	PM	Tchem					surface	Cell Membrane			-0.165606	0.365469	0.999959	0.0473194	0.794544	0.999631	-0.482096	0.0123766	0.0635709	-0.216371	0.239536	0.81835	-1.32343	8.34e-11	2.74e-10	-1.24542	3.4e-10	1.07e-09	-1.52877	2.51e-12	1.02e-11	-0.205344	0.147051	0.197172	0.078008	0.576173	0.658458	-0.283352	0.0486569	0.0946341	S	2	2	3	R	1
12268	10090	C4b	complement component 4B (Chido blood group)		Tbio								SECRETED	0.0183817	0.871501	0.999959	0.153581	0.183679	0.999631	-0.236735	0.0448716	0.146444	-0.0426073	0.708011	0.969022	-1.0098	2.22e-13	1.01e-12	-1.1885	2.93e-15	1.94e-14	-1.12296	1.35e-14	7.73e-14	-0.113161	0.182122	0.237861	-0.178704	0.0389915	0.0675204	0.0655429	0.435249	0.548019	S	34	13	67	S	26
12269	10090	C4bp	complement component 4 binding protein											-0.0541563	0.657664	0.999959	0.0274409	0.8221	0.999631	0.777502	6.64e-07	0.000340455	0.32294	0.0125975	0.27192	-0.771339	2.34e-06	4.66e-06	-1.64676	1.67e-13	8.24e-13	-1.86097	6.52e-15	3.91e-14	-1.08963	3.23e-09	2.09e-08	-0.875419	2.57e-07	1.52e-06	-0.214213	0.119316	0.198632	S	14	14	135	S	10
12274	10090	C6	complement component 6		Tbio								SECRETED	0.021657	0.867478	0.999959	0.167351	0.203967	0.999631	-0.377753	0.00665914	0.0420693	0.0224857	0.86246	0.982853	-1.12138	1.82e-12	7.28e-12	-1.27128	7.21e-14	3.75e-13	-1.12911	1.53e-12	6.43e-12	-0.00773443	0.938838	0.953534	-0.149896	0.143914	0.208346	0.142162	0.165034	0.25806	S	19	19	32	S	20
12279	10090	C9	complement component 9	PM	Tbio						Cell Membrane		SECRETED	-0.0085406	0.938118	0.999959	0.159141	0.155739	0.999631	-0.296879	0.0111453	0.0591358	0.0171046	0.87646	0.983398	-1.36295	9.58e-17	7.16e-16	-1.51245	5.07e-18	5.61e-17	-1.49469	7.1e-18	7.38e-17	-0.131745	0.126895	0.173649	-0.149501	0.0848732	0.13226	0.0177561	0.833967	0.883512	S	18	18	72	S	19
12282	10090	Hyou1	hypoxia up-regulated 1		Tbio		ENDORETICULUM							0.0992795	0.183928	0.999959	-0.0529516	0.47332	0.999631	0.0532955	0.470479	0.66757	-0.0603626	0.414336	0.902518	-0.200378	0.000573872	0.000903681	0.421389	3.98e-09	1.1e-08	0.752942	2.45e-15	1.57e-14	0.95332	3.32e-18	2.17e-16	0.621767	3.93e-13	9.52e-12	0.331553	4.49e-07	5.2e-06	S	58	58	572	S	55
12283	10090	Cab39	calcium binding protein 39		Tbio									0.0732432	0.331165	0.999959	-0.0484037	0.518672	0.999631	0.123264	0.107358	0.266256	-0.0134621	0.85704	0.982246	0.27852	1.03e-05	1.94e-05	0.790956	9.63e-16	7.12e-15	0.54274	1.72e-11	6.22e-11	0.26422	2.24e-05	6.72e-05	0.512436	6.83e-11	9.67e-10	-0.248216	5.32e-05	0.000288631	S	22	18	63	S	18
12286	10090	Cacna1a	calcium channel, voltage-dependent, P/Q type, alpha 1A subunit	PM	Tchem	BOTH								-0.0403181	0.816852	0.999959	-0.18777	0.285676	0.999631	-0.134549	0.441896	0.642651	0.342547	0.0571125	0.544077	0.432357	0.00165265	0.00248404	0.57973	6.31e-05	0.000109383	0.630659	1.97e-05	3.49e-05	0.198302	0.124184	0.170371	0.147373	0.249174	0.331463	0.0509286	0.687656	0.770493	S	4	3	5	S	3
12287	10090	Cacna1b	calcium channel, voltage-dependent, N type, alpha 1B subunit	PM	Tclin																																							A	1	0	2	S	2
12288	10090	Cacna1c	calcium channel, voltage-dependent, L type, alpha 1C subunit	PM	Tclin	CYTOPLASM				surface	Cell Membrane			0.0596118	0.686951	0.999959	-0.0661527	0.654832	0.999631	0.184906	0.217138	0.420419	-0.318773	0.0382271	0.464662	0.0720579	0.507697	0.545531	0.136402	0.213982	0.246371	0.124003	0.257571	0.292185	0.051945	0.632403	0.692519	0.0643445	0.553888	0.638476	-0.0123995	0.908934	0.937603	S	1	0	1	S	1
12289	10090	Cacna1d	calcium channel, voltage-dependent, L type, alpha 1D subunit	PM	Tclin									0.0596118	0.687085	0.999959	-0.0661527	0.654979	0.999631	0.184906	0.217342	0.420567	-0.318773	0.0383084	0.464662	0.0720579	0.507836	0.545626	0.136402	0.21413	0.246515	0.124003	0.257724	0.292328	0.051945	0.632515	0.692571	0.0643445	0.554018	0.638558	-0.0123995	0.908964	0.937603	S	1	0	1	S	1
12292	10090	Cacna1s	calcium channel, voltage-dependent, L type, alpha 1S subunit	PM	Tclin	CYTOPLASM								0.0596118	0.686245	0.999959	-0.0661527	0.654065	0.999631	0.184906	0.216073	0.419336	-0.318773	0.0378031	0.463228	0.0720579	0.506968	0.544857	0.136402	0.213211	0.245562	0.124003	0.256766	0.291425	0.051945	0.631817	0.692018	0.0643445	0.553206	0.637828	-0.0123995	0.908777	0.937603	S	1	0	1	S	1
12293	10090	Cacna2d1	calcium channel, voltage-dependent, alpha2/delta subunit 1		Tclin									-0.0409333	0.6502	0.999959	-0.0513435	0.569905	0.999631	-0.0318903	0.723663	0.851401	0.199545	0.0338058	0.442352	-1.16973	5.39e-18	5e-17	-0.697286	5.73e-12	2.29e-11	-1.32229	1.59e-19	2.23e-18	-0.152551	0.0256851	0.0416585	0.472448	3.55e-08	2.54e-07	-0.624999	8.03e-11	3.91e-09	S	19	18	43	S	19
12294	10090	Cacna2d3	calcium channel, voltage-dependent, alpha2/delta subunit 3		Tbio																																											S	1
12295	10090	Cacnb1	calcium channel, voltage-dependent, beta 1 subunit	KI-M, PM	Tbio						Cell Membrane																																	S	2	1	2	A	1
12296	10090	Cacnb2	calcium channel, voltage-dependent, beta 2 subunit	KI-M, PM	Tbio						Cell Membrane			0.103657	0.514374	0.999959	0.126642	0.426566	0.999631	-0.0657252	0.678569	0.821036	0.274129	0.0918939	0.638573	0.0418229	0.710204	0.739092	-0.293608	0.0130695	0.0177966	-0.500568	9.17e-05	0.000152827	-0.542391	3.14e-05	9.18e-05	-0.335431	0.0051738	0.0112421	-0.206959	0.072986	0.132301	S	3	2	4	S	3
12297	10090	Cacnb3	calcium channel, voltage-dependent, beta 3 subunit	KI-M, PM	Tbio																																											S	2
12301	10090	Cacybp	calcyclin binding protein		Tbio	NUCLEUS								0.0733084	0.251663	0.999959	-0.079973	0.212148	0.999631	-0.227101	0.00116296	0.0134402	0.0104612	0.868499	0.983222	1.39156	7.26e-23	1.74e-21	1.39712	6.45e-23	2.07e-21	1.75061	7.15e-26	4.97e-24	0.35905	1.3e-07	6.03e-07	0.00555034	0.917141	0.937776	0.3535	1.74e-07	2.33e-06	S	21	21	118	S	21
12304	10090	Pdia4	protein disulfide isomerase associated 4		Tbio		ENDORETICULUM							0.00159704	0.986196	0.999959	-0.0887145	0.340596	0.999631	0.0588607	0.525238	0.711488	-0.165613	0.0812358	0.616625	-1.5112	5.42e-21	8.77e-20	-0.966975	1.85e-15	1.28e-14	-0.550161	2.24e-09	6.12e-09	0.961039	2.19e-15	7.41e-14	0.544225	2.83e-09	2.6e-08	0.416814	5.49e-07	6.19e-06	S	43	43	658	S	43
12305	10090	Ddr1	discoidin domain receptor family, member 1	KI-P-TK-DDR, PM	Tchem					surface	Cell Membrane		SECRETED	-0.0574273	0.682816	0.999959	0.037438	0.789755	0.999631	0.154664	0.275708	0.482727	-0.133021	0.347133	0.87057	0.0706748	0.465881	0.503714	-0.149805	0.127716	0.152441	0.0100071	0.917417	0.927231	-0.0606677	0.530884	0.597758	-0.22048	0.0281055	0.0506992	0.159812	0.105057	0.178848	S	3	3	3	S	4
12306	10090	Anxa2	annexin A2	PM	Tbio	BOTH						ASSOCIATED	SECRETED	-0.0430439	0.483171	0.999959	-0.0938339	0.132739	0.999631	-0.0584106	0.343168	0.55383	-0.0875082	0.159782	0.738638	-1.15545	2.68e-22	5.69e-21	-1.18578	1.24e-22	3.79e-21	-1.22394	4.8e-23	1.5e-21	-0.0684975	0.145716	0.195601	-0.0303341	0.513608	0.60164	-0.0381634	0.412111	0.526553	S	32	32	534	S	29
12307	10090	Calb1	calbindin 1		Tbio	NUCLEUS																																						A	1	0	1	S	2
12308	10090	Calb2	calbindin 2		Tbio	NUCLEUS								-0.127689	0.495863	0.999959	-0.183985	0.328693	0.999631	-0.514718	0.00969132	0.0540296	-0.052493	0.77873	0.977196	0.133137	0.354154	0.392569	-0.598343	0.000192098	0.00031652	-0.735865	1.2e-05	2.17e-05	-0.869002	8.1e-07	3.19e-06	-0.73148	1.31e-05	5.2e-05	-0.137522	0.338753	0.452861	S	7	6	8	S	3
12309	10090	S100g	S100 calcium binding protein G		Tbio							ASSOCIATED		-0.102797	0.576627	0.999959	-0.187719	0.311179	0.999631	-0.0301655	0.869515	0.9348	-0.0601324	0.743499	0.973882	-0.339878	0.00979758	0.0134505	0.0389123	0.754845	0.780122	0.082464	0.509302	0.547584	0.422342	0.00177111	0.00365102	0.37879	0.00445112	0.00988924	0.0435517	0.726776	0.801978	S	3	3	4	S	1
12310	10090	Calca	calcitonin/calcitonin-related polypeptide, alpha		Tbio								SECRETED	0.00178792	0.992149	0.999959	0.0350125	0.847251	0.999631	-0.233497	0.205558	0.40635	-0.015073	0.933891	0.990959	-0.365449	0.00557201	0.00785962	-0.836846	1.19e-07	2.76e-07	-0.717848	1.85e-06	3.61e-06	-0.352399	0.00727774	0.0133269	-0.471397	0.000562713	0.00153559	0.118998	0.339614	0.453844	S	3	2	3	S	3
12311	10090	Calcr	calcitonin receptor	PM	Tclin					surface	Cell Membrane																																	S	1	1	1
12313	10090	Calm1	calmodulin 1	PM										0.124892	0.328324	0.999959	-0.0250364	0.843323	0.999631	-0.3996	0.00361848	0.0278789	0.116603	0.360895	0.877289	1.37798	9.41e-15	5.26e-14	0.603089	1.18e-06	2.46e-06	0.720929	4.37e-08	1.02e-07	-0.657047	2.57e-07	1.12e-06	-0.774887	1.01e-08	8.26e-08	0.11784	0.249356	0.356729	S	14	0	761	S	13
12314	10090	Calm2	calmodulin 2											0.124892	0.329676	0.999959	-0.0250364	0.843762	0.999631	-0.3996	0.0037014	0.0282869	0.116603	0.36224	0.879118	1.37798	1.02e-14	5.66e-14	0.603089	1.24e-06	2.59e-06	0.720929	4.64e-08	1.08e-07	-0.657047	2.72e-07	1.18e-06	-0.774887	1.08e-08	8.69e-08	0.11784	0.250748	0.358454	S	14	0	761	S	13
12315	10090	Calm3	calmodulin 3											0.124892	0.328838	0.999959	-0.0250364	0.84349	0.999631	-0.3996	0.00364981	0.02806	0.116603	0.361406	0.877328	1.37798	9.71e-15	5.4e-14	0.603089	1.2e-06	2.51e-06	0.720929	4.47e-08	1.04e-07	-0.657047	2.62e-07	1.15e-06	-0.774887	1.04e-08	8.41e-08	0.11784	0.249883	0.357436	S	14	0	761	S	13
12316	10090	Aspm	asp (abnormal spindle)-like, microcephaly associated (Drosophila)		Tbio	BOTH																																						S	4	2	6	A	2
12317	10090	Calr	calreticulin		Tbio	BOTH	BOTH						SECRETED	0.0756817	0.498115	0.999959	-0.0345733	0.756156	0.999631	0.20774	0.0701929	0.199005	-0.188645	0.098369	0.650566	-0.97158	6.07e-13	2.58e-12	-0.35194	0.000186174	0.00030709	0.0982218	0.245927	0.280127	1.0698	4.96e-14	1.1e-12	0.61964	2.01e-08	1.54e-07	0.450162	6.31e-06	4.78e-05	S	35	35	1158	S	36
12321	10090	Calu	calumenin		Tbio		BOTH						SECRETED	-0.0232161	0.809823	0.999959	-0.0978758	0.314639	0.999631	-0.176652	0.0753595	0.208877	-0.0859057	0.376448	0.883959	-0.60846	7.18e-10	2.13e-09	-0.830096	3.99e-13	1.86e-12	-0.435666	5.96e-07	1.23e-06	0.172793	0.0188513	0.0315487	-0.221636	0.0033399	0.00763455	0.394429	3.22e-06	2.69e-05	S	18	18	202	S	18
12322	10090	Camk2a	calcium/calmodulin-dependent protein kinase II alpha	KI-P-CAMK-CAMK2, PM	Tchem	BOTH				nonsurface	Cell Membrane																																	S	7	1	30	A	6
12323	10090	Camk2b	calcium/calmodulin-dependent protein kinase II, beta	KI-P-CAMK-CAMK2, PM	Tchem	CYTOPLASM				nonsurface				-0.0883343	0.685895	0.999959	-0.046206	0.832274	0.999631	0.275306	0.213434	0.415897	0.0584976	0.788655	0.977651	-1.45605	4.17e-11	1.42e-10	-0.237627	0.117342	0.140871	-0.674349	7.25e-05	0.000122001	0.781702	9e-06	2.92e-05	1.21842	2.41e-09	2.24e-08	-0.436722	0.00583398	0.0159893	S	10	2	43	S	8
12325	10090	Camk2g	calcium/calmodulin-dependent protein kinase II gamma	KI-P-CAMK-CAMK2, PM	Tchem	CYTOPLASM				nonsurface				-0.104198	0.398107	0.999959	0.0586008	0.633078	0.999631	-0.187203	0.134534	0.308247	0.0225989	0.853669	0.981988	-0.160643	0.0690461	0.0847034	0.077031	0.373452	0.412728	-0.742823	7.51e-10	2.19e-09	-0.582181	1.17e-07	5.49e-07	0.237674	0.0090002	0.0184439	-0.819854	7.81e-11	3.82e-09	S	22	14	88	S	20
12326	10090	Camk4	calcium/calmodulin-dependent protein kinase IV	KI-P-CAMK-CAMK1	Tbio	BOTH								0.126112	0.340808	0.999959	0.173363	0.193647	0.999631	-0.197373	0.140703	0.318046	-0.119718	0.365452	0.880694	0.757107	5.12e-09	1.37e-08	-0.691877	3.27e-08	8.12e-08	-0.991732	1.06e-11	3.96e-11	-1.74884	2.65e-18	1.78e-16	-1.44898	5.26e-16	2.53e-14	-0.299855	0.00351828	0.0104395	S	17	16	34	S	16
12328	10090	Caml	calcium modulating ligand		Tbio		ENDORETICULUM			nonsurface				-0.0167984	0.892569	0.999959	-0.0245947	0.843283	0.999631	0.17405	0.169163	0.358249	-0.110109	0.379395	0.884993	0.0926118	0.288513	0.324992	0.0124756	0.885284	0.898294	0.493818	2.41e-06	4.65e-06	0.401206	5.34e-05	0.000148419	-0.0801362	0.357306	0.448084	0.481342	3.65e-06	3e-05	S	6	6	22	S	6
12330	10090	Canx	calnexin		Tbio		ENDORETICULUM			nonsurface				0.0871056	0.491039	0.999959	-0.0287035	0.81978	0.999631	0.499929	0.000431079	0.00779052	-0.166629	0.192809	0.780721	-0.264212	0.0194964	0.0258519	-0.659762	7.84e-07	1.67e-06	0.0417838	0.699528	0.729462	0.305995	0.00763491	0.0139076	-0.39555	0.000858811	0.00225451	0.701545	2.6e-07	3.25e-06	S	41	40	548	S	43
12331	10090	Cap1	CAP, adenylate cyclase-associated protein 1 (yeast)	PM	Tbio						Cell Membrane			0.0984067	0.159134	0.999959	-0.0862869	0.215057	0.999631	-0.0622636	0.367731	0.576161	-0.0651927	0.345974	0.87057	0.244637	3.06e-05	5.49e-05	0.436305	7.76e-10	2.34e-09	0.427838	1.2e-09	3.4e-09	0.183201	0.000954499	0.00208326	0.191668	0.00060163	0.00162941	-0.00846654	0.867208	0.908628	S	31	29	309	S	33
12332	10090	Capg	capping protein (actin filament), gelsolin-like		Tbio	BOTH								-0.0271678	0.763691	0.999959	0.067634	0.456162	0.999631	0.0795622	0.38164	0.588632	0.0723307	0.425834	0.90564	-2.01014	1.34e-25	6.57e-24	-1.24432	2.13e-19	3.12e-18	-0.948814	4.69e-16	3.43e-15	1.06133	2.04e-17	1.12e-15	0.765815	1.49e-13	4.1e-12	0.295511	4.13e-05	0.000232731	S	15	15	131	S	15
12333	10090	Capn1	calpain 1	PM	Tchem	CYTOPLASM					Cell Membrane			-0.00852873	0.909012	0.999959	-0.110368	0.147012	0.999631	0.14918	0.0535891	0.16596	-0.0139971	0.851251	0.981988	-1.67866	7.03e-25	2.79e-23	-0.795412	1.91e-15	1.31e-14	-1.1893	2.06e-20	3.38e-19	0.489355	4.03e-10	3.16e-09	0.883247	1.05e-16	5.98e-15	-0.393892	4.11e-08	7.03e-07	S	32	32	116	S	27
12334	10090	Capn2	calpain 2	PM	Tchem	BOTH	BOTH				Cell Membrane			-0.0242132	0.763699	0.999959	-0.0848154	0.296837	0.999631	-0.175116	0.0367962	0.128579	0.0148241	0.853895	0.981988	-1.2202	7.74e-20	1.01e-18	-0.641898	3.34e-12	1.38e-11	-1.06462	3.97e-18	4.29e-17	0.155578	0.0124826	0.0217205	0.578305	4.25e-11	6.4e-10	-0.422727	4.07e-08	6.99e-07	S	21	21	80	S	21
12336	10090	Capns1	calpain, small subunit 1	PM	Tbio						Cell Membrane			0.0216901	0.783061	0.999959	-0.101042	0.206084	0.999631	-0.164953	0.043766	0.144072	0.0533893	0.499478	0.925858	-1.1229	6.25e-19	6.94e-18	-0.591866	1.88e-11	7e-11	-0.956379	6.06e-17	5.24e-16	0.16652	0.00734405	0.0134277	0.531034	2.43e-10	2.91e-09	-0.364513	5.42e-07	6.12e-06	S	7	5	71	S	8
12337	10090	Capn5	calpain 5		Tbio	CYTOPLASM								-0.0455801	0.565136	0.999959	0.0258647	0.743591	0.999631	0.0283689	0.719821	0.849036	-0.0183604	0.816295	0.978391	-1.58832	1.19e-24	4.42e-23	-0.578218	3.04e-12	1.26e-11	-0.6657	8.21e-14	4.14e-13	0.922617	1.06e-17	6.29e-16	1.0101	7.94e-19	7.31e-17	-0.0874827	0.106852	0.181559	S	24	24	51	S	23
12338	10090	Capn6	calpain 6		Tbio	CYTOPLASM								-0.144969	0.228005	0.999959	-0.0660881	0.57855	0.999631	-0.113705	0.341891	0.552679	-0.0229864	0.846409	0.981611	0.782142	8.09e-11	2.67e-10	0.682301	1.8e-09	5.18e-09	0.606102	2.19e-08	5.28e-08	-0.176041	0.0387398	0.0602345	-0.0998419	0.230158	0.309145	-0.0761989	0.357446	0.471762	S	4	4	6	S	3
12339	10090	Capn7	calpain 7		Tbio	NUCLEUS								-0.075957	0.367452	0.999959	-0.0707617	0.400658	0.999631	0.0250953	0.764343	0.876662	0.0185907	0.824186	0.978391	0.0790988	0.172627	0.201184	0.311507	5.05e-06	9.78e-06	0.313936	4.47e-06	8.4e-06	0.234837	0.000241933	0.000590244	0.232408	0.000272832	0.000797686	0.00242856	0.96609	0.976608	S	14	14	24	S	15
12340	10090	Capza1	capping protein (actin filament) muscle Z-line, alpha 1		Tbio									0.0514903	0.457718	0.999959	0.0540549	0.435867	0.999631	-0.22293	0.00297936	0.0245342	-0.0623806	0.369434	0.881028	0.273283	2.49e-05	4.52e-05	0.110121	0.055246	0.0693213	0.392583	5.41e-08	1.25e-07	0.1193	0.0387815	0.0602851	-0.163163	0.00596845	0.0127501	0.282463	1.55e-05	0.000101737	S	11	9	87	S	10
12343	10090	Capza2	capping protein (actin filament) muscle Z-line, alpha 2		Tdark									-0.0598469	0.378045	0.999959	-0.151575	0.0313649	0.999631	-0.215457	0.00325779	0.0260569	0.00484189	0.942734	0.992481	-0.490596	7.88e-10	2.32e-09	-0.381088	1.45e-07	3.34e-07	-0.520161	2.09e-10	6.51e-10	-0.0295648	0.604532	0.666743	0.109509	0.0617213	0.100336	-0.139074	0.0195758	0.0446056	S	12	10	78	S	12
12344	10090	Capza3	capping protein (actin filament) muscle Z-line, alpha 3		Tdark	NUCLEUS								0.117177	0.445105	0.999959	0.134592	0.381259	0.999631	0.58399	0.000632191	0.00957711	-0.0324197	0.831845	0.978391	0.402199	0.00334168	0.00485805	-0.461622	0.000958407	0.00147429	-0.599148	4.55e-05	7.8e-05	-1.00135	6.04e-09	3.66e-08	-0.863821	1.17e-07	7.47e-07	-0.137525	0.285553	0.396658	S	13	13	31	S	14
12345	10090	Capzb	capping protein (actin filament) muscle Z-line, beta		Tbio									0.0441789	0.349776	0.999959	-0.00423997	0.927916	0.999631	0.12605	0.0113835	0.0599276	0.04928	0.297905	0.843095	-0.0335115	0.371829	0.410556	-0.120076	0.00278851	0.00407586	-0.217085	1.73e-06	3.4e-06	-0.183573	2.34e-05	7e-05	-0.0865646	0.0258184	0.0470621	-0.0970085	0.013364	0.0323105	S	20	19	181	S	22
12346	10090	Car1	carbonic anhydrase 1		Tclin									0.0332644	0.868764	0.999959	0.47314	0.0250066	0.995353	0.247213	0.225726	0.429784	0.730687	0.00106206	0.0771483	-0.913735	1.1e-05	2.06e-05	-1.07157	8.3e-07	1.76e-06	-1.15698	2.09e-07	4.53e-07	-0.243249	0.17388	0.228481	-0.157837	0.373449	0.465074	-0.0854126	0.628504	0.722969	S	8	8	32	S	9
12348	10090	Car11	carbonic anhydrase 11		Tbio								SECRETED																															S	1	1	2
12349	10090	Car2	carbonic anhydrase 2		Tclin	CYTOPLASM					Cell Membrane			0.117226	0.418369	0.999959	0.210969	0.150673	0.999631	0.583952	0.000342306	0.00679002	0.35074	0.0206008	0.360984	-0.939941	4.89e-08	1.16e-07	-2.57075	4.93e-19	6.71e-18	-1.44259	3.24e-12	1.3e-11	-0.502651	0.000600219	0.0013579	-1.63081	1.42e-13	3.95e-12	1.12815	1.07e-09	3.27e-08	S	8	6	90	S	11
12350	10090	Car3	carbonic anhydrase 3		Tclin									0.00403324	0.992734	0.999959	-0.17068	0.700351	0.999631	-0.637312	0.157875	0.34355	0.227146	0.608916	0.951642	-0.654353	0.0386815	0.0491782	-2.57506	1.3e-09	3.8e-09	-1.50081	2.44e-05	4.28e-05	-0.846457	0.00885879	0.0158818	-1.92071	4.63e-07	2.58e-06	1.07425	0.00126714	0.00440411	S	13	13	281	S	13
12351	10090	Car4	carbonic anhydrase 4	PM	Tclin		GOLGI			surface	Cell Membrane			-0.0656606	0.547849	0.999959	-0.041637	0.702559	0.999631	0.295649	0.0107174	0.05781	-0.0620486	0.569947	0.939792	-0.0723264	0.38388	0.422735	-1.80704	1.41e-20	2.64e-19	-3.11526	1.12e-27	1.45e-25	-3.04294	2.29e-27	2.24e-24	-1.73471	4.65e-20	5.5e-18	-1.30822	1.48e-16	5.68e-14	S	9	9	68	S	9
12354	10090	Car7	carbonic anhydrase 7		Tclin									-0.00730659	0.948282	0.999959	0.00125098	0.991139	0.999631	0.252372	0.0319589	0.117766	0.0612651	0.587536	0.945314	-0.26477	0.00263329	0.00386736	-0.014908	0.855153	0.872074	0.0270093	0.741004	0.767416	0.291779	0.00108201	0.00233288	0.249862	0.00424539	0.00948695	0.0419173	0.608427	0.705194	S	2	2	3	S	1
12359	10090	Cat	catalase	PM	Tbio		BOTH	IMS	Metabolism > Detoxification > ROS and glutathione metabolism					-0.097579	0.160291	0.999959	0.000692461	0.991902	0.999631	-0.0810543	0.240842	0.445647	0.00806942	0.905856	0.986678	-0.0328758	0.499489	0.537515	-0.411507	1.1e-09	3.26e-09	0.0897838	0.0714676	0.0876241	0.12266	0.0159254	0.0271145	-0.378632	6.66e-09	5.67e-08	0.501291	1.1e-11	8.23e-10	S	24	18	121	S	25
12361	10090	Cask	calcium/calmodulin-dependent serine protein kinase (MAGUK family)	KI-P-CAMK-CASK, PM	Tchem	CYTOPLASM				nonsurface	Cell Membrane			-0.088466	0.414475	0.999959	0.020396	0.849894	0.999631	-0.135432	0.215304	0.418222	-0.0231092	0.830228	0.978391	-0.297225	0.000327738	0.000531316	-0.171239	0.0267427	0.034974	-0.353142	3.81e-05	6.58e-05	-0.0559171	0.453416	0.522997	0.125986	0.0970811	0.148364	-0.181903	0.0191856	0.0438838	S	10	10	15	S	10
12362	10090	Casp1	caspase 1		Tchem	CYTOPLASM								-0.0166211	0.935797	0.999959	-0.125657	0.543895	0.999631	-0.304557	0.147808	0.328974	-0.15402	0.457689	0.91917	-0.610096	0.000167915	0.000280188	-0.369487	0.0145041	0.0196261	-0.29189	0.049356	0.0617724	0.318207	0.0331145	0.0524216	0.240609	0.101802	0.154438	0.0775974	0.590505	0.690186	S	4	4	6	S	5
12364	10090	Casp12	caspase 12											0.0860566	0.468831	0.999959	-0.0390248	0.741573	0.999631	-0.00734133	0.950485	0.976412	-0.0134693	0.9093	0.986678	-0.137517	0.0887053	0.107498	-0.114751	0.15259	0.179702	-0.159037	0.0507295	0.0633516	-0.0215202	0.78515	0.826106	0.0227656	0.773063	0.827906	-0.0442858	0.575537	0.677646	S	3	3	4	S	3
12365	10090	Casp14	caspase 14		Tchem	BOTH																																										S	1
12366	10090	Casp2	caspase 2		Tchem	BOTH								0.0154869	0.926306	0.999959	-0.0800924	0.633105	0.999631	-0.0286518	0.864156	0.932369	-0.150354	0.372723	0.882751	-0.0684706	0.544612	0.580966	0.251439	0.0316919	0.041038	0.301631	0.0111489	0.0150105	0.370101	0.00235837	0.00473299	0.319909	0.00746022	0.0155967	0.0501923	0.656512	0.744158	S	2	2	2	S	4
12367	10090	Casp3	caspase 3	PM	Tchem	BOTH		IMS	Protein import, sorting and homeostasis > Protein homeostasis > Proteases | Mitochondrial dynamics and surveillance > Apoptosis					-0.0852482	0.294457	0.999959	0.0369765	0.646557	0.999631	0.134681	0.102679	0.258112	-0.15682	0.0595255	0.553036	-0.698995	8.08e-13	3.37e-12	-1.2603	7.07e-20	1.13e-18	-0.637299	8.15e-12	3.09e-11	0.0616965	0.314645	0.383549	-0.561302	1.69e-10	2.12e-09	0.622998	1.42e-11	9.86e-10	S	12	12	37	S	11
12368	10090	Casp6	caspase 6		Tchem	CYTOPLASM								-0.0422686	0.690713	0.999959	-0.0764746	0.473078	0.999631	-0.133037	0.216346	0.419742	-0.0173451	0.870144	0.983398	-0.190936	0.0132077	0.0178854	0.0557851	0.448347	0.488039	0.0374077	0.610252	0.645173	0.228344	0.00365586	0.00710397	0.246721	0.00188338	0.0045658	-0.0183774	0.80196	0.861208	S	13	13	37	S	12
12369	10090	Casp7	caspase 7		Tchem	BOTH								-0.157084	0.213974	0.999959	-0.0607259	0.626717	0.999631	0.071277	0.568419	0.743479	-0.164695	0.193224	0.780721	-0.262211	0.00533898	0.00755015	0.132625	0.139866	0.165713	0.139079	0.122233	0.145317	0.40129	6.99e-05	0.00018924	0.394837	8.62e-05	0.000284719	0.00645381	0.941704	0.959947	S	11	11	16	S	10
12370	10090	Casp8	caspase 8		Tchem	CYTOPLASM		MOM	Protein import, sorting and homeostasis > Protein homeostasis | Mitochondrial dynamics and surveillance > Apoptosis					-0.0896843	0.236242	0.999959	-0.0921225	0.224072	0.999631	0.00641925	0.931552	0.966921	-0.0947349	0.211564	0.795101	-0.976335	2.95e-18	2.9e-17	-0.699247	3.05e-14	1.68e-13	-0.557279	1.01e-11	3.79e-11	0.419056	6.81e-09	4.09e-08	0.277088	1.2e-05	4.79e-05	0.141968	0.0121342	0.0297444	S	14	14	39	S	12
12371	10090	Casp9	caspase 9		Tchem	BOTH		IMS	Protein import, sorting and homeostasis > Protein homeostasis > Proteases | Mitochondrial dynamics and surveillance > Apoptosis					-0.00651537	0.946113	0.999959	-0.0977735	0.315007	0.999631	-0.120721	0.216979	0.420414	-0.0250674	0.79495	0.977651	-0.555601	1.75e-09	4.93e-09	-0.27437	0.000247883	0.000403498	-0.0289613	0.665468	0.698203	0.52664	5.55e-09	3.4e-08	0.281231	0.000185306	0.000562074	0.245408	0.000831004	0.00307164	S	5	5	7	S	7
12372	10090	Casq1	calsequestrin 1		Tbio		BOTH																																					S	4	4	19
12373	10090	Casq2	calsequestrin 2		Tbio	CYTOPLASM								0.0625261	0.837753	0.999959	0.0330699	0.913732	0.999631	-0.0475543	0.87622	0.938614	0.747717	0.0199738	0.355013	0.154312	0.490876	0.528934	-0.277594	0.219127	0.251917	-0.476245	0.0392932	0.0497914	-0.630557	0.00771037	0.014019	-0.431906	0.0600669	0.0981384	-0.198651	0.37635	0.490462	S	5	5	6	S	3
12380	10090	Cast	calpastatin		Tbio		ENDORETICULUM							0.107964	0.316343	0.999959	-0.0795083	0.458653	0.999631	-0.401093	0.000758845	0.010665	-0.0840693	0.433565	0.908568	-0.342268	0.000558092	0.000879475	-0.406841	7.27e-05	0.000125131	-0.122096	0.18001	0.209202	0.220172	0.0190454	0.0318241	-0.0645726	0.473648	0.563844	0.284745	0.00316587	0.00954903	S	39	39	172	S	38
12385	10090	Ctnna1	catenin (cadherin associated protein), alpha 1	PM	Tbio		GOLGI				Cell Membrane			-0.0766825	0.303687	0.999959	-0.073379	0.324595	0.999631	0.079708	0.285383	0.492685	-0.120589	0.110718	0.677585	-1.37969	1.76e-22	3.9e-21	-0.871627	1.08e-16	9.52e-16	-0.669653	1.37e-13	6.72e-13	0.710033	2.93e-14	7.05e-13	0.50806	1.29e-10	1.68e-09	0.201974	0.000749183	0.00281754	S	52	40	269	S	50
12386	10090	Ctnna2	catenin (cadherin associated protein), alpha 2	PM	Tbio	BOTH					Cell Membrane			-0.170075	0.122364	0.999959	0.0322225	0.76486	0.999631	-0.142434	0.192805	0.390354	-0.0298633	0.781598	0.977651	-0.0888896	0.252312	0.286551	-0.108028	0.166258	0.195093	-0.159898	0.0440982	0.0555704	-0.0710084	0.358631	0.429106	-0.0191387	0.80336	0.850083	-0.0518697	0.501141	0.610471	S	18	7	75	S	17
12387	10090	Ctnnb1	catenin (cadherin associated protein), beta 1	TC?, PM	Tchem	BOTH					Cell Membrane			-0.0837953	0.34976	0.999959	-0.0547752	0.53916	0.999631	0.194754	0.0356118	0.126335	-0.0674105	0.450622	0.913279	-1.41477	2.59e-20	3.79e-19	-0.646075	4.17e-11	1.48e-10	-0.37683	2.42e-06	4.66e-06	1.03794	1.82e-16	7.69e-15	0.768693	5.66e-13	1.32e-11	0.269245	0.000264778	0.00114351	S	36	31	202	S	34
12388	10090	Ctnnd1	catenin (cadherin associated protein), delta 1	TC?, PM	Tbio	BOTH					Cell Membrane			-0.0134442	0.831667	0.999959	-0.114897	0.0775912	0.999631	-0.0591755	0.353153	0.562508	-0.1448	0.0286111	0.417063	-0.483162	3.77e-11	1.29e-10	-0.0386443	0.434387	0.474041	0.275822	3.23e-06	6.16e-06	0.758984	2.97e-16	1.18e-14	0.444517	2.66e-10	3.15e-09	0.314466	3.38e-07	4.05e-06	S	45	45	170	S	48
12389	10090	Cav1	caveolin 1, caveolae protein	PM	Tbio	CYTOPLASM	BOTH				Cell Membrane			0.025853	0.854438	0.999959	-0.115473	0.4153	0.999631	-0.355101	0.0169566	0.0769983	-0.0988069	0.485062	0.924077	-0.927584	5.3e-10	1.59e-09	-1.68479	1.27e-16	1.1e-15	-1.61003	4.47e-16	3.27e-15	-0.682447	2.86e-07	1.24e-06	-0.757205	3.93e-08	2.79e-07	0.074758	0.481283	0.5915	S	8	7	95	S	9
12390	10090	Cav2	caveolin 2	PM	Tbio	BOTH	GOLGI				Cell Membrane																																	S	1	1	1
12391	10090	Cav3	caveolin 3	PM	Tbio	CYTOPLASM	ENDORETICULUM				Cell Membrane																																	S	2	1	12	A	1
12393	10090	Runx2	runt related transcription factor 2	DBTF p53	Tbio	NUCLEUS																																						S	1	1	1
12394	10090	Runx1	runt related transcription factor 1		Tbio	NUCLEUS																																										S	1
12396	10090	Cbfa2t2	core-binding factor, runt domain, alpha subunit 2, translocated to, 2 (human)	TC	Tbio	NUCLEUS								-0.0157537	0.94515	0.999959	0.0134331	0.953219	0.999631	-0.0395573	0.862877	0.931968	0.100671	0.660753	0.960845	-0.38989	0.0144117	0.0194156	-0.874071	2.07e-06	4.2e-06	-0.761336	1.78e-05	3.17e-05	-0.371445	0.019232	0.0320961	-0.48418	0.0030066	0.00695534	0.112735	0.459259	0.570288	S	2	1	3	S	2
12400	10090	Cbfb	core binding factor beta	DBTF???	Tchem	NUCLEUS								-0.103731	0.201502	0.999959	-0.145916	0.0765171	0.999631	-0.0906423	0.262675	0.468279	-0.0124039	0.876776	0.983398	-0.351134	1.21e-06	2.48e-06	0.0612779	0.303456	0.340791	0.303744	1.24e-05	2.23e-05	0.654878	1.92e-12	2.71e-11	0.412412	6.37e-08	4.32e-07	0.242466	0.000244847	0.00107118	S	7	6	14	S	8
12401	10090	Serpina6	serine (or cysteine) peptidase inhibitor, clade A, member 6		Tchem							ASSOCIATED	SECRETED	-0.13122	0.427301	0.999959	-0.0134324	0.934857	0.999631	-0.581385	0.00135323	0.0147953	-0.149924	0.365276	0.880694	-1.44937	3.7e-12	1.42e-11	-1.6313	1.83e-13	8.99e-13	-1.51797	1.16e-12	4.98e-12	-0.0686018	0.609525	0.671219	-0.181934	0.180994	0.252491	0.113332	0.400508	0.515321	S	8	8	38	S	9
12402	10090	Cbl	Casitas B-lineage lymphoma	UBI-E3, PM	Tbio		GOLGI				Cell Membrane			0.0549695	0.55301	0.999959	0.00863192	0.925539	0.999631	-0.111468	0.233644	0.437438	0.137081	0.14565	0.725788	0.361632	4.22e-06	8.21e-06	0.676134	1.17e-11	4.47e-11	0.374757	2.36e-06	4.57e-06	0.0131254	0.841375	0.873152	0.314502	3.39e-05	0.000122542	-0.301376	6.04e-05	0.000321528	S	9	9	21	S	10
12404	10090	Cbln1	cerebellin 1 precursor protein		Tbio						Cell Membrane	ASSOCIATED	SECRETED	0.0978913	0.4941	0.999959	0.232357	0.111431	0.999631	-0.148105	0.303553	0.513356	0.0828547	0.562265	0.937307	-0.737151	3e-08	7.26e-08	-0.280199	0.00911951	0.0126499	-0.318499	0.00349044	0.00496704	0.418652	0.000235127	0.000574437	0.456952	8.02e-05	0.000266226	-0.0383001	0.706473	0.785691	S	1	1	1	S	1
12406	10090	Serpinh1	serine (or cysteine) peptidase inhibitor, clade H, member 1		Tbio		ENDORETICULUM					ASSOCIATED		0.0123455	0.895519	0.999959	-0.147691	0.124353	0.999631	-0.403417	0.000181205	0.00486724	-0.0444548	0.636944	0.955018	-0.686547	2.16e-09	6.03e-09	-1.00737	2.22e-13	1.08e-12	-0.98859	3.6e-13	1.64e-12	-0.302043	0.00094778	0.00206902	-0.320821	0.000508589	0.00140103	0.0187776	0.821904	0.874344	S	16	16	100	S	19
12408	10090	Cbr1	carbonyl reductase 1	PM	Tchem									-0.0665591	0.377342	0.999959	-0.0329594	0.660255	0.999631	0.170953	0.0290181	0.110678	-0.106106	0.163899	0.746246	-1.61731	7.49e-24	2.3e-22	-1.60053	1.02e-23	4.2e-22	-1.86721	9.73e-26	6.51e-24	-0.249894	0.000123351	0.000317697	0.0167821	0.77046	0.825584	-0.266676	5.33e-05	0.000288642	S	27	26	267	S	26
12409	10090	Cbr2	carbonyl reductase 2											-0.030652	0.750077	0.999959	-0.0330259	0.731483	0.999631	-0.185466	0.0619396	0.182932	0.0410862	0.669635	0.963893	-0.972571	3.21e-15	1.92e-14	-1.1505	3.07e-17	2.91e-16	-1.12459	5.82e-17	5.04e-16	-0.152018	0.0328901	0.0521046	-0.177932	0.0136857	0.0267578	0.0259139	0.706081	0.785499	S	15	14	97	S	16
12411	10090	Cbs	cystathionine beta-synthase		Tdark	BOTH								-0.0583128	0.591123	0.999959	-0.00659872	0.951396	0.999631	0.297854	0.00982547	0.0546079	-0.239126	0.0342539	0.44425	0.0735219	0.401473	0.440263	-0.918874	6.88e-12	2.72e-11	-2.27331	7.79e-23	2.32e-21	-2.34683	3.01e-23	6.93e-21	-0.992396	1e-12	2.21e-11	-1.35444	2.53e-16	8.79e-14	S	15	15	74	S	15
12412	10090	Cbx1	chromobox 1		Tbio	NUCLEUS								0.0337882	0.735285	0.999959	-0.182697	0.0756621	0.999631	-0.421735	0.000217391	0.00525005	-0.0947711	0.346452	0.87057	0.386073	0.000136818	0.000230261	0.218504	0.0196196	0.026128	0.587331	2.12e-07	4.6e-07	0.201258	0.0305288	0.0487511	-0.167569	0.0685231	0.109978	0.368827	0.000236531	0.00104114	S	4	3	38	S	4
12417	10090	Cbx3	chromobox 3	CBTC	Tbio	NUCLEUS								-0.028074	0.797358	0.999959	-0.130252	0.23934	0.999631	-0.476497	0.000150439	0.00435587	-0.135277	0.222157	0.80691	-0.0436795	0.655705	0.687692	-0.0370481	0.705184	0.733584	0.320435	0.00241235	0.00348745	0.364114	0.000718948	0.00160161	0.00663146	0.945948	0.958585	0.357483	0.000866609	0.00318249	S	8	7	57	S	9
12418	10090	Cbx4	chromobox 4	CBTC	Tchem	NUCLEUS								-0.116062	0.466012	0.999959	0.00816136	0.958915	0.999631	0.0698827	0.659705	0.808383	-0.17952	0.262746	0.827328	-0.204456	0.0663218	0.0816264	-0.247065	0.0283365	0.0369418	-0.306607	0.00761549	0.0104399	-0.102151	0.349042	0.419263	-0.0426088	0.69438	0.762558	-0.0595417	0.58341	0.684447	S	1	1	2	S	3
12419	10090	Cbx5	chromobox 5		Tbio	NUCLEUS								-0.00316988	0.966775	0.999959	-0.0849679	0.269657	0.999631	-0.227292	0.00552297	0.0372731	-0.0110606	0.884463	0.983398	-0.39558	1.67e-07	3.72e-07	-0.718527	2.23e-13	1.08e-12	-0.345706	1.83e-06	3.57e-06	0.0498742	0.404952	0.476953	-0.322947	5.52e-06	2.38e-05	0.372821	4.94e-07	5.63e-06	S	10	10	31	S	13
12421	10090	Rb1cc1	RB1-inducible coiled-coil 1		Tbio									0.035236	0.599656	0.999959	-0.0415296	0.536554	0.999631	-0.0831667	0.22067	0.424086	-0.0159614	0.811683	0.978391	0.809668	9.02e-18	7.91e-17	0.917711	2.46e-19	3.57e-18	0.900105	4.32e-19	5.56e-18	0.0904369	0.0580992	0.0868906	0.108043	0.0252594	0.0461683	-0.0176061	0.704335	0.784042	S	32	32	40	S	26
12424	10090	Cck	cholecystokinin		Tbio								SECRETED	-0.0889934	0.506024	0.999959	-0.0198431	0.881656	0.999631	-0.245685	0.073653	0.205842	-0.0734238	0.582722	0.944544	-0.0215797	0.81975	0.839179	-0.131124	0.17249	0.201791	-0.132301	0.168781	0.196875	-0.110722	0.247301	0.310779	-0.109544	0.252258	0.334862	-0.00117775	0.990073	0.993486	S	2	2	3	S	1
12427	10090	Ccna1	cyclin A1		Tbio	BOTH																																										S	2
12442	10090	Ccnb2	cyclin B2		Tbio	BOTH								0.00752008	0.960128	0.999959	-0.0105925	0.943862	0.999631	0.223713	0.144891	0.32427	0.0104424	0.944656	0.992481	1.09682	5.76e-12	2.17e-11	1.2223	3.75e-13	1.76e-12	1.17229	1.09e-12	4.69e-12	0.0754661	0.466798	0.535907	0.125484	0.229748	0.308633	-0.0500176	0.628762	0.722969	S	3	3	3	S	2
12443	10090	Ccnd1	cyclin D1		Tchem	BOTH								0.0801459	0.464354	0.999959	0.0597303	0.584708	0.999631	-0.168782	0.129634	0.301445	-0.00818908	0.940108	0.992481	-0.22717	0.00523165	0.00740865	0.234325	0.00410839	0.00589862	0.130275	0.0949663	0.11466	0.357444	4.66e-05	0.000130742	0.461495	8.99e-07	4.72e-06	-0.104051	0.178806	0.2747	S	4	3	5	S	3
12445	10090	Ccnd3	cyclin D3		Tchem	BOTH																																										S	1
12447	10090	Ccne1	cyclin E1		Tchem	BOTH																																						S	1	1	1
12449	10090	Ccnf	cyclin F	UBI-FBX	Tbio	BOTH				nonsurface																																		S	1	1	2
12454	10090	Ccnk	cyclin K		Tbio	NUCLEUS								-0.034867	0.562844	0.999959	-0.0626578	0.301741	0.999631	-0.219034	0.00101665	0.0123873	-0.0324956	0.58955	0.945541	0.441437	4.33e-10	1.31e-09	0.549837	2.26e-12	9.55e-12	0.581556	5.44e-13	2.44e-12	0.140119	0.0080667	0.01462	0.1084	0.0361614	0.0631374	0.0317189	0.52642	0.633315	S	9	9	17	S	9
12455	10090	Ccnt1	cyclin T1	TC	Tchem	NUCLEUS								-0.105269	0.115719	0.999959	-0.137842	0.0425743	0.999631	-0.0301008	0.6459	0.798736	-0.100798	0.131298	0.717306	-0.320539	4.02e-07	8.61e-07	-0.095061	0.067666	0.0839086	0.0286292	0.572692	0.609292	0.349168	8.12e-08	3.91e-07	0.225478	9.09e-05	0.000298036	0.12369	0.0194884	0.044444	S	7	6	12	S	7
12457	10090	Noct	nocturnin	RNA	Tbio	BOTH		Matrix	Metabolism > Metals and cofactors > NAD biosynthesis and metabolism					0.124406	0.311026	0.999959	0.00752562	0.950664	0.999631	-0.229906	0.0670373	0.193314	0.0247545	0.838784	0.979499	-0.497618	2.29e-06	4.57e-06	-0.559411	2.98e-07	6.64e-07	-0.739809	1.02e-09	2.93e-09	-0.242191	0.00849538	0.0152965	-0.0617926	0.478866	0.568856	-0.180398	0.0446209	0.0884779	S	4	3	12	S	2
12460	10090	Ccs	copper chaperone for superoxide dismutase		Tbio	BOTH								0.0916831	0.191626	0.999959	-0.0171658	0.803918	0.999631	-0.26392	0.000642865	0.00960375	-0.0270517	0.695847	0.967239	-0.21947	0.00066003	0.00103346	-0.238851	0.000261007	0.000424028	-0.324719	3.79e-06	7.19e-06	-0.105249	0.0792679	0.11466	-0.019381	0.740553	0.801014	-0.085868	0.148859	0.237535	S	10	10	39	S	10
12461	10090	Cct2	chaperonin containing Tcp1, subunit 2 (beta)		Tbio									0.0572208	0.303822	0.999959	-0.00267946	0.961215	0.999631	0.15141	0.00990046	0.0548793	0.145338	0.0128795	0.275796	1.2171	8.32e-23	1.98e-21	1.21753	8.23e-23	2.6e-21	1.0381	9.34e-21	1.69e-19	-0.179004	0.000548764	0.0012491	0.000426281	0.992743	0.994775	-0.179431	0.000535045	0.00209562	S	31	31	351	S	31
12462	10090	Cct3	chaperonin containing Tcp1, subunit 3 (gamma)	PM	Tbio									0.0682699	0.170402	0.999959	0.0514043	0.29833	0.999631	0.204177	0.000249237	0.00573484	0.16169	0.00247293	0.116314	1.28311	5.47e-23	1.34e-21	1.2876	4.92e-23	1.64e-21	1.1307	2.36e-21	4.98e-20	-0.152415	0.00355513	0.00692447	0.00448797	0.926614	0.944956	-0.156903	0.00279176	0.00855966	S	47	47	506	S	42
12464	10090	Cct4	chaperonin containing Tcp1, subunit 4 (delta)		Tbio									0.0224504	0.703966	0.999959	0.00863861	0.883624	0.999631	0.240643	0.000321565	0.00660433	0.253958	0.000174908	0.031931	1.2333	9.62e-20	1.24e-18	1.33316	9.83e-21	1.93e-19	1.14316	8.68e-19	1.05e-17	-0.0901455	0.141851	0.191343	0.099859	0.105029	0.158404	-0.190005	0.00334794	0.0100308	S	36	36	445	S	34
12465	10090	Cct5	chaperonin containing Tcp1, subunit 5 (epsilon)		Tbio									0.053538	0.375859	0.999959	-0.0538124	0.373453	0.999631	0.194012	0.00297239	0.0244955	0.110572	0.0738179	0.599166	1.37834	2.43e-23	6.46e-22	1.3477	4.76e-23	1.6e-21	1.14675	5.79e-21	1.12e-19	-0.231588	6.98e-05	0.000189071	-0.0306372	0.54872	0.634136	-0.200951	0.000386328	0.00158038	S	37	36	473	S	36
12466	10090	Cct6a	chaperonin containing Tcp1, subunit 6a (zeta)		Tbio	CYTOPLASM								0.00155415	0.98136	0.999959	-0.0337118	0.613148	0.999631	0.132447	0.0545029	0.167921	0.115404	0.0912359	0.637522	1.06332	4.04e-20	5.68e-19	1.07645	2.82e-20	4.87e-19	1.03418	9.1e-20	1.34e-18	-0.0291429	0.564668	0.628829	0.0131217	0.794965	0.844268	-0.0422646	0.40497	0.51967	S	23	18	183	S	23
12467	10090	Cct6b	chaperonin containing Tcp1, subunit 6b (zeta)		Tdark									0.118378	0.0493797	0.999959	0.0559566	0.339428	0.999631	0.121972	0.043311	0.143143	0.170969	0.0061399	0.186816	1.90382	8.97e-28	8.05e-26	1.69522	3.09e-26	2.55e-24	1.50979	1.04e-24	4.96e-23	-0.394024	6.06e-09	3.68e-08	-0.208601	0.000215862	0.000643835	-0.185423	0.00078517	0.00293432	S	21	16	128	S	21
12468	10090	Cct7	chaperonin containing Tcp1, subunit 7 (eta)		Tbio	CYTOPLASM								0.0460953	0.513827	0.999959	-0.0275186	0.695968	0.999631	0.196849	0.00874591	0.0505415	0.146877	0.0443868	0.497715	1.25171	1.4e-20	2.16e-19	1.27684	7.81e-21	1.55e-19	1.01228	6.58e-18	6.87e-17	-0.23943	0.000199726	0.000495223	0.0251322	0.66144	0.734576	-0.264563	5.69e-05	0.000304609	S	33	33	329	S	34
12469	10090	Cct8	chaperonin containing Tcp1, subunit 8 (theta)		Tbio	CYTOPLASM								0.0460445	0.371702	0.999959	0.0432063	0.401488	0.999631	0.130837	0.0155603	0.0730285	0.140792	0.00980642	0.245268	1.22305	9.49e-24	2.82e-22	1.28012	2.4e-24	1.14e-22	1.1289	1.05e-22	3.02e-21	-0.0941488	0.0380395	0.0593028	0.0570701	0.198707	0.273	-0.151219	0.00150476	0.00506668	S	42	42	471	S	39
12475	10090	Cd14	CD14 antigen	PM	Tbio		GOLGI			surface	Cell Membrane			0.207099	0.0573283	0.999959	-0.0834659	0.43065	0.999631	-0.00607847	0.953967	0.9776	0.0755367	0.475253	0.923549	-0.294337	0.000466506	0.000742206	-0.143857	0.065268	0.0810938	-0.177616	0.0247596	0.0321308	0.116721	0.131151	0.178633	0.15048	0.0544208	0.0899166	-0.033759	0.656957	0.744537	S	5	5	8	S	5
12476	10090	Cd151	CD151 antigen		Tbio					surface				-0.151223	0.238488	0.999959	-0.0919973	0.46969	0.999631	0.139008	0.277605	0.484695	-0.0216323	0.864389	0.983112	-0.633828	4.06e-08	9.69e-08	-0.0863199	0.33383	0.372186	-0.464253	9.5e-06	1.73e-05	0.169574	0.0629547	0.0933487	0.547508	6.32e-07	3.43e-06	-0.377934	0.000157314	0.000728474	S	4	4	14	S	5
12488	10090	Cd2ap	CD2-associated protein	PM	Tbio	CYTOPLASM								-0.0677793	0.394213	0.999959	-0.127775	0.114205	0.999631	-0.286608	0.00107034	0.0128065	-0.0842542	0.291314	0.839364	-0.0815361	0.233186	0.266374	-0.454108	1.36e-07	3.14e-07	-0.00541391	0.936174	0.943709	0.0761222	0.264995	0.33003	-0.372572	4.3e-06	1.91e-05	0.448694	1.71e-07	2.29e-06	S	38	37	102	S	34
12489	10090	Cd33	CD33 antigen	PM																																								S	1	1	1
12490	10090	Cd34	CD34 antigen	PM	Tbio	CYTOPLASM				surface				0.0778468	0.545466	0.999959	-0.0481927	0.707616	0.999631	-0.538584	0.000234193	0.00550513	-0.119471	0.355698	0.874001	-0.802374	3.27e-08	7.9e-08	-1.01561	2.04e-10	6.58e-10	-0.896115	3.31e-09	8.86e-09	-0.093741	0.401117	0.473213	-0.213234	0.0619376	0.100638	0.119493	0.286193	0.397343	S	7	7	48	S	9
12491	10090	Cd36	CD36 antigen	PM	Tbio		GOLGI			surface	Cell Membrane			-0.112182	0.753382	0.999959	-0.0139167	0.968881	0.999631	-0.596018	0.103207	0.259123	-0.652172	0.0759532	0.605389	0.335654	0.205066	0.235878	-1.94015	1.92e-08	4.91e-08	-0.320661	0.22551	0.258732	-0.656316	0.0166429	0.0282122	-2.27581	6.31e-10	6.76e-09	1.61949	6e-07	6.65e-06	S	10	10	38	S	9
12492	10090	Scarb2	scavenger receptor class B, member 2		Tbio					surface				-0.075395	0.239639	0.999959	-0.000139727	0.998239	0.999631	0.00732728	0.907847	0.956138	-0.0660912	0.301216	0.846658	0.490246	1.95e-12	7.78e-12	0.570408	3.9e-14	2.11e-13	0.503698	9.85e-13	4.27e-12	0.0134526	0.761247	0.805845	0.080162	0.0773532	0.122148	-0.0667095	0.138582	0.224461	S	10	10	34	S	9
12493	10090	Cd37	CD37 antigen		Tbio					surface																																						S	1
12494	10090	Cd38	CD38 antigen	PM	Tclin	NUCLEUS				surface				-0.0262809	0.910734	0.999959	0.0601794	0.797491	0.999631	-0.107166	0.648151	0.800417	-0.0202778	0.931062	0.990959	-0.000173452	0.99911	0.999295	-0.160152	0.307127	0.344733	-0.23275	0.141386	0.166615	-0.232577	0.141672	0.19115	-0.159978	0.307642	0.394571	-0.0725986	0.641156	0.732332	S	2	2	4	S	2
12495	10090	Entpd1	ectonucleoside triphosphate diphosphohydrolase 1		Tchem					surface				-0.0636693	0.422162	0.999959	-0.0919359	0.249475	0.999631	-0.0473865	0.549172	0.729633	-0.119207	0.138593	0.723414	-0.548052	5.77e-11	1.93e-10	-0.148653	0.0128765	0.0175472	-0.459383	3.14e-09	8.4e-09	0.0886696	0.125612	0.17209	0.399399	5.58e-08	3.86e-07	-0.310729	4.8e-06	3.79e-05	S	8	8	22	S	7
12496	10090	Entpd2	ectonucleoside triphosphate diphosphohydrolase 2		Tchem					nonsurface	Cell Membrane			-0.0328977	0.72321	0.999959	0.0335901	0.717644	0.999631	-0.238435	0.0151158	0.0714337	-0.227494	0.0198661	0.353681	-1.43531	6.7e-19	7.4e-18	-0.792653	6.27e-12	2.49e-11	-1.04552	4.79e-15	2.93e-14	0.389795	1.04e-05	3.33e-05	0.642659	8.68e-10	8.94e-09	-0.252864	0.00184373	0.00603246	S	12	12	77	S	14
12497	10090	Entpd6	ectonucleoside triphosphate diphosphohydrolase 6		Tbio		GOLGI			nonsurface			SECRETED	0.0642503	0.443831	0.999959	0.0104927	0.899952	0.999631	0.306648	0.000944822	0.0117842	-0.0879024	0.297083	0.842549	-0.438841	4.07e-07	8.73e-07	-0.352571	1.47e-05	2.72e-05	-0.3719	6.57e-06	1.21e-05	0.0669408	0.337833	0.407982	0.0862694	0.218987	0.296394	-0.0193285	0.780513	0.844831	S	9	9	27	S	8
12499	10090	Entpd5	ectonucleoside triphosphate diphosphohydrolase 5		Tbio		ENDORETICULUM						SECRETED	-0.0204167	0.782034	0.999959	-0.0356729	0.629307	0.999631	0.0190455	0.79632	0.893827	-0.087272	0.24263	0.81835	0.13571	0.0111004	0.0151402	0.445892	4.86e-10	1.51e-09	0.674346	1.67e-14	9.38e-14	0.538636	5.5e-12	6.92e-11	0.310182	7.33e-07	3.92e-06	0.228454	7.77e-05	0.000399669	S	8	8	19	S	8
12504	10090	Cd4	CD4 antigen	PM	Tchem					surface	Cell Membrane																																	S	1	1	2
12505	10090	Cd44	CD44 antigen	PM	Tbio		GOLGI			surface	Cell Membrane			0.0766694	0.549407	0.999959	-0.10983	0.392779	0.999631	-0.192059	0.140425	0.317688	0.015504	0.903336	0.986439	-0.529898	1.3e-06	2.65e-06	-0.913113	1.52e-11	5.74e-11	-0.948266	6.03e-12	2.33e-11	-0.418368	4.8e-05	0.000134513	-0.383214	0.000148171	0.000458737	-0.0351532	0.694651	0.775969	S	2	2	3	S	1
12506	10090	Cd48	CD48 antigen	PM	Tbio					surface	Cell Membrane			-0.00343132	0.981905	0.999959	-0.0323602	0.830693	0.999631	-0.133036	0.382597	0.589414	-0.187066	0.222699	0.80691	-0.377501	0.000940405	0.00144764	-0.690303	1.75e-07	3.98e-07	-0.456484	0.00011173	0.000184719	-0.0789838	0.450276	0.520155	-0.312802	0.00491209	0.0107844	0.233818	0.0307237	0.0648872	S	4	4	6	S	1
12507	10090	Cd5	CD5 antigen	PM	Tbio					surface	Cell Membrane																																					S	1
12509	10090	Cd59a	CD59a antigen	PM										0.266291	0.243289	0.999959	-0.147371	0.514757	0.999631	0.193242	0.394321	0.60006	0.0502476	0.823615	0.978391	-0.309172	0.0542153	0.0676028	0.288154	0.0716834	0.0886047	-0.428558	0.00929288	0.0126253	-0.119386	0.445622	0.51583	0.597326	0.000527469	0.00144711	-0.716712	5.99e-05	0.000319332	S	1	1	2	S	1
12511	10090	Cd6	CD6 antigen		Tbio					surface	Cell Membrane																																					S	1
12512	10090	Cd63	CD63 antigen	PM	Tchem					surface	Cell Membrane			0.0208558	0.913605	0.999959	0.112918	0.558153	0.999631	0.0146218	0.939365	0.970672	-0.0259631	0.89257	0.984446	-1.57752	1.34e-13	6.3e-13	-0.515284	0.000311074	0.000501209	-0.377518	0.00567484	0.00790835	1.2	1.18e-10	1.04e-09	1.06223	1.85e-09	1.77e-08	0.137766	0.286583	0.397679	S	2	2	21	S	2
12514	10090	Cd68	CD68 antigen	PM	Tbio					surface	Cell Membrane			-0.0369451	0.759738	0.999959	0.0326674	0.786802	0.999631	-0.135507	0.267092	0.472932	-0.0565418	0.640146	0.956025	-0.762399	1.49e-10	4.77e-10	-0.825868	2.24e-11	8.24e-11	-0.829257	2.03e-11	7.28e-11	-0.0668579	0.418529	0.490117	-0.0634697	0.442262	0.534695	-0.00338825	0.967124	0.977194	S	3	3	4	S	2
12520	10090	Cd81	CD81 antigen		Tchem									-0.145542	0.0804264	0.999959	-0.0533419	0.511297	0.999631	-0.0279745	0.729742	0.855097	-0.0334542	0.679649	0.965839	-0.723414	8.15e-14	3.93e-13	-0.161781	0.00812715	0.0113332	-0.277893	3.19e-05	5.56e-05	0.44552	8.36e-09	4.92e-08	0.561633	4.67e-11	6.94e-10	-0.116112	0.0510507	0.0984894	S	3	3	50	S	2
12521	10090	Cd82	CD82 antigen		Tbio					surface				0.0559248	0.627109	0.999959	0.0790885	0.493022	0.999631	0.127966	0.270704	0.476822	-0.30777	0.0116741	0.263759	-1.55305	7.18e-18	6.51e-17	-1.66764	9.37e-19	1.19e-17	-1.42306	8.46e-17	7.14e-16	0.129988	0.146618	0.196641	-0.114588	0.198994	0.273213	0.244576	0.00867623	0.0224968	S	4	4	10	S	3
12523	10090	Cd84	CD84 antigen	PM	Tbio					surface	Cell Membrane			0.0623788	0.583489	0.999959	-0.0230679	0.838937	0.999631	0.202447	0.0828228	0.223077	-0.152415	0.186302	0.776572	-0.903973	2.45e-12	9.67e-12	-0.237979	0.00649239	0.00913157	-0.455347	3.98e-06	7.51e-06	0.448626	5.04e-06	1.72e-05	0.665994	3.08e-09	2.81e-08	-0.217367	0.0120913	0.0296595	S	3	3	4	S	1
12527	10090	Cd9	CD9 antigen	PM	Tbio					surface	Cell Membrane			-0.0860503	0.359509	0.999959	-0.0538991	0.564157	0.999631	0.100951	0.283787	0.491032	-0.112756	0.232449	0.812142	-2.11245	1.89e-25	8.78e-24	-1.16685	7.63e-18	8.12e-17	-1.71043	1.08e-22	3.08e-21	0.40202	8.68e-07	3.4e-06	0.945603	2.66e-15	1.1e-13	-0.543583	2.35e-09	6.42e-08	S	5	5	21	S	5
12532	10090	Cdc25c	cell division cycle 25C		Tchem	BOTH																																						S	1	1	1
12534	10090	Cdk1	cyclin-dependent kinase 1	KI-P-CMGC-CDK-CDC2	Tchem	BOTH								-0.0936024	0.193038	0.999959	0.0632106	0.37532	0.999631	-0.102708	0.15451	0.338394	0.109673	0.129412	0.715824	1.75279	5.51e-26	2.98e-24	1.65397	3.2e-25	1.94e-23	1.67938	2.02e-25	1.18e-23	-0.0734108	0.172135	0.22641	-0.0988156	0.0693223	0.111062	0.0254048	0.632043	0.725772	S	12	10	38	S	12
12537	10090	Cdk11b	cyclin-dependent kinase 11B	TC?, KI-P-CMGC-CDK-CDK11	Tchem	BOTH								0.0109497	0.814726	0.999959	-0.00876218	0.851227	0.999631	0.00443553	0.924342	0.963524	-0.0283483	0.545232	0.934606	0.503786	1.4e-16	1.02e-15	0.504573	1.34e-16	1.16e-15	0.720359	4.74e-21	9.29e-20	0.216573	1.03e-07	4.85e-07	0.000786662	0.980254	0.985561	0.215787	1.1e-07	1.59e-06	S	22	21	50	S	21
12539	10090	Cdc37	cell division cycle 37		Tbio	CYTOPLASM								0.0674282	0.187131	0.999959	-0.0903949	0.080705	0.999631	-0.0483462	0.340471	0.551039	-0.0592858	0.244409	0.81835	0.211745	4.32e-06	8.41e-06	0.52725	7.5e-15	4.64e-14	0.687544	4.66e-18	4.96e-17	0.475799	1.15e-13	2.29e-12	0.315505	2.29e-09	2.15e-08	0.160294	0.00020532	0.000920307	S	20	20	113	S	21
12540	10090	Cdc42	cell division cycle 42	PM										-0.0393514	0.614491	0.999959	-0.0568548	0.467931	0.999631	0.0974112	0.217911	0.42116	-0.074484	0.343326	0.869573	-0.820204	9.34e-16	6.04e-15	-0.39597	4.05e-08	9.91e-08	-0.345457	5.31e-07	1.1e-06	0.474747	8.85e-10	6.42e-09	0.424234	9.99e-09	8.17e-08	0.0505128	0.365155	0.478826	S	11	10	57	S	9
12545	10090	Cdc7	cell division cycle 7 (S. cerevisiae)	KI-P-Other-CDC7	Tchem	BOTH																																						S	1	1	1
12549	10090	Arhgap31	Rho GTPase activating protein 31		Tbio									-0.0498786	0.686518	0.999959	0.0313043	0.799861	0.999631	-0.342197	0.00932603	0.0526747	-0.0407275	0.741621	0.97365	-0.155576	0.10165	0.122236	0.0544071	0.559533	0.596529	0.217681	0.0247145	0.03208	0.373256	0.000318603	0.000759387	0.209983	0.0298332	0.053298	0.163274	0.0864861	0.152362	S	12	11	16	S	12
12550	10090	Cdh1	cadherin 1	PM	Tbio	CYTOPLASM				surface	Cell Membrane			0.000483788	0.995258	0.999959	-0.0380119	0.641232	0.999631	0.120724	0.146021	0.326304	-0.167974	0.0468524	0.508924	-2.09389	1.51e-26	9.76e-25	-1.78305	1.96e-24	9.66e-23	-1.34592	8.56e-21	1.57e-19	0.747968	1.2e-13	2.37e-12	0.310846	1.26e-05	5.03e-05	0.437122	3.27e-08	5.85e-07	S	21	20	88	S	16
12552	10090	Cdh11	cadherin 11	PM	Tbio	CYTOPLASM				surface	Cell Membrane			-0.113994	0.194108	0.999959	-0.099657	0.254552	0.999631	-0.091897	0.292559	0.500659	-0.0477083	0.58194	0.944271	-1.14406	1.73e-18	1.76e-17	-1.0626	1.43e-17	1.44e-16	-0.948268	3.48e-16	2.6e-15	0.19579	0.00320718	0.00629571	0.0814587	0.193656	0.267076	0.114331	0.0716688	0.130242	S	5	5	10	S	4
12554	10090	Cdh13	cadherin 13	PM	Tbio	CYTOPLASM				surface	Cell Membrane			-0.0215239	0.820514	0.999959	0.0183948	0.846235	0.999631	-0.116445	0.225804	0.429804	0.123128	0.200994	0.791557	-1.39165	5.51e-20	7.5e-19	-2.0309	7.24e-25	4.04e-23	-2.04493	5.88e-25	3.05e-23	-0.653288	3.99e-11	4.02e-10	-0.639251	6.68e-11	9.5e-10	-0.0140369	0.833152	0.882821	S	14	14	51	S	13
12556	10090	Cdh16	cadherin 16	PM	Tbio					surface	Cell Membrane			-0.0742128	0.372387	0.999959	0.10936	0.192454	0.999631	-0.0429123	0.60422	0.770483	0.033073	0.689232	0.967239	-0.606481	7.24e-12	2.69e-11	-0.592052	1.31e-11	4.97e-11	-0.415792	3.43e-08	8.09e-08	0.190689	0.0022282	0.00450788	0.0144287	0.802604	0.849814	0.17626	0.00429679	0.0123448	S	4	4	6	S	4
12557	10090	Cdh17	cadherin 17	PM	Tbio	NUCLEUS				surface	Cell Membrane			0.00197937	0.990676	0.999959	-0.0246421	0.884346	0.999631	-0.0117564	0.944665	0.973865	0.0121695	0.942724	0.992481	-1.39138	1.02e-13	4.85e-13	-0.832198	1.81e-08	4.63e-08	-0.515319	5.83e-05	9.88e-05	0.876064	6.22e-09	3.77e-08	0.559185	1.88e-05	7.21e-05	0.316879	0.00754359	0.0199784	S	2	2	2	S	2
12558	10090	Cdh2	cadherin 2	PM	Tbio	CYTOPLASM				surface	Cell Membrane			-0.09004	0.324637	0.999959	0.0483891	0.594202	0.999631	-0.146518	0.114129	0.277179	0.151986	0.101827	0.654401	1.75492	6.39e-23	1.55e-21	1.71046	1.38e-22	4.11e-21	1.69626	1.76e-22	4.82e-21	-0.0586615	0.384119	0.455454	-0.0444658	0.508331	0.596821	-0.0141957	0.832233	0.882108	S	6	5	10	S	5
12560	10090	Cdh3	cadherin 3	PM	Tbio	CYTOPLASM				surface	Cell Membrane			0.0212723	0.840396	0.999959	-0.0184274	0.861496	0.999631	-0.10581	0.320771	0.531233	0.127995	0.231685	0.81179	-0.989177	1.1e-14	6.06e-14	0.0989688	0.181896	0.212081	0.10771	0.147323	0.173385	1.09689	6.6e-16	2.43e-14	1.08815	8.23e-16	3.8e-14	0.0087408	0.904788	0.935176	S	9	8	23	S	8
12562	10090	Cdh5	cadherin 5	PM	Tbio					surface	Cell Membrane			0.00883158	0.947097	0.999959	-0.0542537	0.684006	0.999631	0.435127	0.0027105	0.0230062	-0.174095	0.197803	0.787338	-1.06204	2.79e-11	9.73e-11	-0.292291	0.00955183	0.0132138	-0.0688052	0.520357	0.558187	0.993236	1.36e-10	1.19e-09	0.769751	3.39e-08	2.45e-07	0.223486	0.0428256	0.0855162	S	3	3	4	S	3
12565	10090	Cdh9	cadherin 9	PM	Tbio					surface	Cell Membrane			0.0231334	0.834928	0.999959	0.25339	0.0290578	0.995353	0.26006	0.0254064	0.101596	0.305347	0.00981438	0.245268	-0.45989	3.06e-05	5.49e-05	-0.445311	4.76e-05	8.34e-05	-0.405306	0.000158858	0.000257806	0.054584	0.567178	0.630907	0.0145784	0.878236	0.908168	0.0400057	0.674557	0.759688	S	1	1	2	S	1
12566	10090	Cdk2	cyclin-dependent kinase 2	KI-P-CMGC-CDK-CDK2	Tchem	BOTH								-0.133262	0.100538	0.999959	-0.0669255	0.400683	0.999631	0.0224191	0.777039	0.882628	-0.0173854	0.826133	0.978391	1.59541	5.45e-24	1.73e-22	1.62221	3.3e-24	1.51e-22	1.77968	2.01e-25	1.18e-23	0.184266	0.00234769	0.00471245	0.0267955	0.633409	0.710376	0.15747	0.00805862	0.0211191	S	13	11	38	S	13
12567	10090	Cdk4	cyclin-dependent kinase 4	KI-P-CMGC-CDK-CDK4	Tclin	NUCLEUS								-0.0309645	0.78126	0.999959	-0.0368404	0.741195	0.999631	-0.0710459	0.525318	0.711488	-0.0140679	0.899551	0.986244	-0.544508	2.65e-08	6.45e-08	-0.166634	0.031401	0.0406955	-0.374026	1.79e-05	3.19e-05	0.170482	0.0279504	0.0450544	0.377874	1.55e-05	6.05e-05	-0.207392	0.00859566	0.0223147	S	6	5	20	S	6
12568	10090	Cdk5	cyclin-dependent kinase 5	KI-P-CMGC-CDK-CDK5	Tchem	BOTH					Cell Membrane			-0.0520792	0.329685	0.999959	-0.0479347	0.368981	0.999631	0.0477972	0.370336	0.578215	-0.0267473	0.614334	0.951642	0.759325	1.24e-19	1.57e-18	1.1644	3.69e-25	2.18e-23	1.06127	6.07e-24	2.38e-22	0.301949	3.35e-09	2.16e-08	0.405071	3.59e-12	6.91e-11	-0.103121	0.00923107	0.0237185	S	14	13	53	S	14
12571	10090	Cdk6	cyclin-dependent kinase 6	KI-P-CMGC-CDK-CDK4	Tclin	BOTH								-0.0973118	0.341267	0.999959	-0.00395428	0.96889	0.999631	0.0227296	0.822699	0.909522	-0.0933495	0.360966	0.877289	-0.956397	6.69e-15	3.84e-14	-0.569387	2.3e-09	6.54e-09	-0.621921	3.23e-10	9.87e-10	0.334475	3.16e-05	9.21e-05	0.38701	3.52e-06	1.61e-05	-0.0525346	0.45084	0.562622	S	11	10	26	S	9
12572	10090	Cdk7	cyclin-dependent kinase 7	TC, KI-P-CMGC-CDK-CDK7	Tchem	BOTH								-0.0239582	0.62427	0.999959	-0.0263671	0.590022	0.999631	-0.0991994	0.0499723	0.158496	-0.0350092	0.475267	0.923549	1.04089	2.68e-24	9.23e-23	1.10882	3.97e-25	2.32e-23	1.15663	1.1e-25	7.21e-24	0.115743	0.00266911	0.00530523	0.0679348	0.0646418	0.104606	0.0478086	0.187377	0.28486	S	9	9	18	S	10
12576	10090	Cdkn1b	cyclin-dependent kinase inhibitor 1B		Tbio	BOTH								-0.00593737	0.95778	0.999959	-0.00579264	0.958808	0.999631	-0.493129	0.000136357	0.00416543	-0.0701849	0.53293	0.930253	-0.413637	0.000173608	0.000289195	-0.472111	3.12e-05	5.57e-05	-0.334933	0.00162283	0.00238725	0.078704	0.423435	0.494451	-0.0584736	0.551105	0.636154	0.137178	0.167338	0.260802	S	10	10	23	S	10
12577	10090	Cdkn1c	cyclin-dependent kinase inhibitor 1C (P57)																																									S	2	2	2
12578	10090	Cdkn2a	cyclin-dependent kinase inhibitor 2A		Tbio	BOTH				nonsurface																																		S	1	1	1
12580	10090	Cdkn2c	cyclin-dependent kinase inhibitor 2C (p18, inhibits CDK4)		Tbio	BOTH								0.0914229	0.396084	0.999959	-0.107648	0.318917	0.999631	-0.434181	0.000340879	0.0067805	-0.00883143	0.934227	0.99119	-0.417434	7.01e-05	0.000121483	-0.824685	3.12e-10	9.84e-10	-0.665069	3.14e-08	7.46e-08	-0.247635	0.0106176	0.0187112	-0.407252	9.64e-05	0.000313901	0.159617	0.0895603	0.156625	S	8	8	24	S	7
12583	10090	Cdo1	cysteine dioxygenase 1, cytosolic	PM	Tbio									-0.14381	0.433163	0.999959	-0.243338	0.18936	0.999631	-0.0634645	0.728218	0.854334	0.0738192	0.686189	0.966902	-3.20528	1.84e-22	4.04e-21	-1.17063	1.55e-10	5.09e-10	-0.464751	0.00081917	0.00124132	2.74053	1.89e-20	2.1e-18	2.03465	9.67e-17	5.57e-15	0.705875	3.5e-06	2.89e-05	S	7	7	30	S	8
12585	10090	Cdr2	cerebellar degeneration-related 2		Tbio	CYTOPLASM								0.357415	0.0688245	0.999959	-0.0825441	0.665153	0.999631	-0.14525	0.44795	0.647721	-0.603456	0.00349262	0.136796	0.0503857	0.746099	0.772492	-0.23419	0.139007	0.164786	-0.0453777	0.770553	0.794755	-0.0957634	0.539196	0.60585	-0.284576	0.074558	0.118446	0.188813	0.230069	0.334921	S	1	1	1	S	2
12589	10090	Ift81	intraflagellar transport 81		Tbio									0.102722	0.087486	0.999959	-0.00753398	0.897513	0.999631	-0.0721576	0.223675	0.427164	0.0789986	0.183977	0.773524	1.19557	1.59e-23	4.44e-22	1.25785	3.45e-24	1.57e-22	1.16343	3.61e-23	1.21e-21	-0.0321425	0.462636	0.532013	0.0622828	0.159535	0.227506	-0.0944254	0.0365406	0.0749961	S	37	37	95	S	37
12593	10090	Cdyl	chromodomain protein, Y chromosome-like	TC	Tchem	NUCLEUS				nonsurface				-0.0181344	0.777031	0.999959	-0.0437703	0.495822	0.999631	-0.0631136	0.328296	0.539365	0.0300855	0.638922	0.955249	0.571525	3.12e-14	1.59e-13	0.575406	2.6e-14	1.45e-13	0.416927	8.62e-11	2.83e-10	-0.154598	0.00126049	0.00267312	0.00388087	0.929652	0.947151	-0.158479	0.000990634	0.00357218	S	8	8	16	S	8
12607	10090	Cebpz	CCAAT/enhancer binding protein zeta	DBTF CCAAT	Tbio	NUCLEUS								-0.124018	0.113979	0.999959	-0.0451298	0.557245	0.999631	0.0302266	0.693721	0.830661	0.0106642	0.889358	0.983398	0.39457	2.21e-08	5.43e-08	0.638798	3e-13	1.43e-12	0.820004	3.7e-16	2.76e-15	0.425434	4.62e-09	2.88e-08	0.244228	6.72e-05	0.000227784	0.181206	0.00181138	0.00594466	S	6	6	8	S	9
12611	10090	Cebpg	CCAAT/enhancer binding protein (C/EBP), gamma	DBTF bZIP-CCAAT	Tbio	NUCLEUS								0.0217454	0.881473	0.999959	0.00660373	0.963877	0.999631	0.13793	0.348157	0.558386	0.186374	0.207928	0.792772	-1.04394	1.1e-11	3.98e-11	-1.08328	4.42e-12	1.8e-11	-1.28779	5.27e-14	2.75e-13	-0.243851	0.0207491	0.0343723	-0.0393369	0.696987	0.764719	-0.204514	0.0495611	0.0961669	S	1	1	1	S	1
12613	10090	Cel	carboxyl ester lipase		Tchem	CYTOPLASM																																						S	1	1	1
12615	10090	Cenpa	centromere protein A	HIST	Tbio	NUCLEUS																																										S	1
12617	10090	Cenpc1	centromere protein C1		Tbio									-0.0533579	0.655146	0.999959	-0.11759	0.328411	0.999631	-0.215771	0.0788353	0.215407	-0.131553	0.275293	0.831898	0.51082	1.44e-06	2.93e-06	0.802069	1.6e-10	5.21e-10	0.860948	3e-11	1.05e-10	0.350128	0.000299445	0.000717535	0.291249	0.00194104	0.00469607	0.0588794	0.498872	0.608257	S	11	11	16	S	11
12623	10090	Ces1g	carboxylesterase 1G																																									A	4	0	45	S	5
12626	10090	Cetn3	centrin 3		Tbio									0.0220347	0.81298	0.999959	-0.00336129	0.971196	0.999631	-0.236188	0.0163161	0.0751349	-0.0412999	0.657875	0.960492	0.523275	1.24e-08	3.15e-08	0.49399	3.98e-08	9.73e-08	0.497863	3.41e-08	8.04e-08	-0.0254122	0.713009	0.765762	-0.0292853	0.671767	0.743333	0.00387312	0.955246	0.968008	S	4	4	8	S	3
12628	10090	Cfh	complement component factor h	PM	Tbio								SECRETED	-0.00791625	0.967795	0.999959	0.0795527	0.685394	0.999631	-0.624124	0.00337545	0.0266177	0.00799577	0.967472	0.99481	-1.07651	5.19e-08	1.22e-07	-1.54275	1.88e-11	6.99e-11	-1.71335	1.4e-12	5.94e-12	-0.636838	0.000200776	0.000497482	-0.466231	0.00426506	0.00952299	-0.170607	0.267833	0.377695	S	44	33	154	S	47
12630	10090	Cfi	complement component factor i		Tbio								SECRETED	0.0503018	0.698716	0.999959	0.069677	0.592336	0.999631	-0.558628	0.000175202	0.00480894	-0.0890656	0.49442	0.925858	-1.29739	7.77e-13	3.26e-12	-1.50072	1.74e-14	9.99e-14	-1.24311	2.29e-12	9.37e-12	0.0542778	0.630917	0.691242	-0.203333	0.0787392	0.123937	0.257611	0.0281228	0.0601611	S	20	20	74	S	19
12631	10090	Cfl1	cofilin 1, non-muscle		Tbio	BOTH					Cell Membrane			0.00564811	0.964504	0.999959	-0.0838809	0.510381	0.999631	-0.467788	0.000917681	0.0116561	-0.0767139	0.546908	0.934721	-0.202863	0.0600064	0.0743249	-0.201443	0.0617203	0.0769878	-0.028158	0.788246	0.811033	0.174705	0.102793	0.14424	0.00142048	0.989183	0.992173	0.173285	0.105501	0.179491	S	16	13	308	S	16
12632	10090	Cfl2	cofilin 2, muscle		Tbio									0.0208055	0.860405	0.999959	-0.151247	0.207716	0.999631	-0.324034	0.010106	0.0555021	0.0964186	0.417813	0.903741	0.964358	7.37e-12	2.73e-11	0.47249	1.22e-05	2.26e-05	0.573798	5.02e-07	1.05e-06	-0.39056	0.000159371	0.000403238	-0.491868	6.59e-06	2.79e-05	0.101308	0.273939	0.384193	S	13	10	162	S	12
12633	10090	Cflar	CASP8 and FADD-like apoptosis regulator		Tbio	CYTOPLASM																																										S	1
12638	10090	Cftr	cystic fibrosis transmembrane conductance regulator		Tclin	BOTH					Cell Membrane																																					S	2
12642	10090	Ch25h	cholesterol 25-hydroxylase		Tbio					nonsurface				0.0141067	0.949484	0.999959	0.111441	0.617536	0.999631	0.218601	0.330495	0.541409	-0.170457	0.446407	0.912981	-0.398524	0.0126211	0.0171406	-0.606437	0.000335589	0.00053945	-0.665604	0.000111006	0.000183606	-0.26708	0.0858352	0.123041	-0.207913	0.1771	0.247927	-0.0591668	0.696993	0.778201	S	2	2	2	S	1
12648	10090	Chd1	chromodomain helicase DNA binding protein 1	TC?	Tbio	BOTH								-0.0156517	0.833988	0.999959	0.0310197	0.678227	0.999631	-0.0387878	0.60424	0.770483	-0.0584313	0.436365	0.91103	0.509042	1.91e-11	6.75e-11	0.581767	6.87e-13	3.1e-12	0.702605	4.75e-15	2.91e-14	0.193563	0.000514983	0.00117768	0.0727252	0.155617	0.222626	0.120838	0.0216404	0.0484088	S	7	4	10	S	8
12649	10090	Chek1	checkpoint kinase 1	KI-P-CAMK-CAMKL-CHK1	Tchem	BOTH								0.00263638	0.993182	0.999959	-0.0758418	0.805929	0.999631	0.0245407	0.936605	0.969512	-0.3549	0.255767	0.82189	-0.645006	0.00391782	0.00564608	-0.767947	0.000807333	0.00125245	-0.266691	0.207063	0.238507	0.378314	0.0771749	0.111985	-0.122942	0.556815	0.64089	0.501256	0.021457	0.0481055	S	1	1	1	S	1
12651	10090	Chkb	choline kinase beta		Tbio									0.065859	0.138693	0.999959	0.020861	0.632831	0.999631	-0.0712543	0.110361	0.270712	0.0686291	0.123481	0.703069	0.365373	2.38e-12	9.4e-12	0.255062	9.5e-09	2.52e-08	0.284426	9.07e-10	2.62e-09	-0.0809463	0.0198403	0.033001	-0.11031	0.00214655	0.00512422	0.0293642	0.3799	0.494071	S	12	12	30	S	12
12652	10090	Chga	chromogranin A		Tbio								SECRETED	0.00677907	0.958829	0.999959	-0.0230362	0.860785	0.999631	0.0177246	0.892649	0.947448	-0.0907224	0.491569	0.924077	-0.157572	0.0793539	0.096666	-0.197826	0.0297954	0.0387172	-0.371114	0.000169371	0.000274083	-0.213542	0.0197299	0.0328354	-0.040254	0.646329	0.721634	-0.173288	0.05489	0.104733	S	3	3	4	S	4
12653	10090	Chgb	chromogranin B		Tbio								SECRETED																															S	1	1	1
12659	10090	Ovgp1	oviductal glycoprotein 1		Tbio	CYTOPLASM						ASSOCIATED		-0.455194	0.232128	0.999959	0.0262137	0.944403	0.999631	-0.669353	0.0834261	0.224365	0.996878	0.0124554	0.269934	-2.94425	3.17e-11	1.09e-10	-2.91256	4.1e-11	1.45e-10	-2.79262	1.11e-10	3.58e-10	0.15163	0.610777	0.672392	0.0316955	0.915103	0.936047	0.119935	0.687028	0.769868	S	2	1	4	S	2
12660	10090	Chka	choline kinase alpha		Tchem									0.029918	0.759524	0.999959	0.0210049	0.829762	0.999631	0.106473	0.28081	0.487997	0.0521275	0.594451	0.947725	0.681208	1.4e-11	5e-11	0.657522	3.28e-11	1.18e-10	0.473573	4.42e-08	1.03e-07	-0.207635	0.00362997	0.00706003	-0.0236863	0.722146	0.784967	-0.183949	0.0089837	0.0231658	S	4	4	7	S	4
12661	10090	Chl1	cell adhesion molecule with homology to L1CAM	PM	Tbio					surface	Cell Membrane		SECRETED	-0.0870788	0.585608	0.999959	0.0430366	0.787142	0.999631	-0.22906	0.158105	0.343865	-0.0191239	0.90444	0.986439	0.116802	0.291387	0.327886	-0.136681	0.218473	0.251219	-0.231294	0.0415919	0.0525375	-0.348096	0.00316561	0.00622318	-0.253484	0.0265032	0.048188	-0.0946128	0.391284	0.506306	S	4	4	5	S	3
12662	10090	Chm	choroidermia (RAB escort protein 1)		Tbio									-0.09109	0.548694	0.999959	0.0232381	0.878022	0.999631	0.0327877	0.828598	0.912532	-0.0744584	0.623593	0.953376	-0.636613	4.58e-07	9.76e-07	-0.382853	0.000609517	0.000956316	-0.703429	7.1e-08	1.62e-07	-0.0668167	0.510681	0.578092	0.25376	0.0167881	0.0321454	-0.320576	0.00321589	0.00967744	S	7	7	13	S	8
12663	10090	Chml	choroideremia-like		Tbio	NUCLEUS																																										S	2
12667	10090	Chrd	chordin		Tbio							ASSOCIATED	SECRETED	0.302181	0.0211425	0.94308	0.297084	0.0232029	0.995353	-0.151579	0.230169	0.434559	0.0817595	0.513498	0.927125	-0.721796	3.85e-08	9.23e-08	-1.19017	3.83e-13	1.79e-12	-1.16618	6.46e-13	2.87e-12	-0.444388	0.000102689	0.000268331	-0.468379	5.18e-05	0.000179619	0.0239909	0.811818	0.867727	S	3	3	4	S	2
12675	10090	Chuk	conserved helix-loop-helix ubiquitous kinase	KI-P-Other-IKK	Tchem	CYTOPLASM								-0.12686	0.200727	0.999959	-0.0724872	0.460129	0.999631	0.0732831	0.455269	0.653565	-0.0575649	0.556747	0.936695	-0.222592	0.002525	0.00371744	0.0315999	0.644213	0.676826	0.0105293	0.877517	0.892094	0.233122	0.00167306	0.00346482	0.254192	0.000721158	0.00192744	-0.0210706	0.757905	0.827427	S	9	8	13	S	11
12677	10090	Vsx2	visual system homeobox 2	DBTF HOMEO	Tbio	NUCLEUS																																										S	1
12695	10090	Patj	InaD-like (Drosophila)	PM	Tbio						Cell Membrane			0.0221888	0.764652	0.999959	-0.0523207	0.481895	0.999631	0.0376955	0.611594	0.775728	-0.11298	0.135182	0.719453	-0.730689	3.84e-15	2.27e-14	-0.740843	2.64e-15	1.77e-14	-0.414757	4.19e-09	1.11e-08	0.315932	8.33e-07	3.28e-06	-0.0101547	0.845176	0.882796	0.326086	4.76e-07	5.47e-06	S	30	29	41	S	30
12696	10090	Cirbp	cold inducible RNA binding protein	RNA	Tbio	BOTH								0.0510168	0.6694	0.999959	-0.0234162	0.844423	0.999631	-0.281828	0.0243418	0.0987887	-0.121915	0.311393	0.850714	0.471113	7.69e-06	1.46e-05	0.434691	2.52e-05	4.55e-05	0.93994	6.13e-12	2.36e-11	0.468827	8.28e-06	2.71e-05	-0.0364215	0.681806	0.75143	0.505249	2.52e-06	2.2e-05	S	11	11	138	S	12
12704	10090	Cit	citron	KI-P-AGC-DMPK-CRIK	Tchem	NUCLEUS								-0.0300814	0.622769	0.999959	-0.035584	0.560976	0.999631	0.0540557	0.379077	0.586722	-0.00120993	0.984178	0.998586	0.487417	4.68e-13	2.02e-12	0.48632	4.95e-13	2.29e-12	0.343991	1.92e-09	5.3e-09	-0.143426	0.00151464	0.00316596	-0.00109616	0.978969	0.984637	-0.14233	0.0016263	0.00542486	S	25	25	32	S	18
12705	10090	Cited1	Cbp/p300-interacting transactivator with Glu/Asp-rich carboxy-terminal domain 1	TC?	Tbio	BOTH								-0.0164175	0.885428	0.999959	-0.0664819	0.560727	0.999631	-0.117091	0.308708	0.518736	-0.130525	0.257589	0.825222	0.09218	0.249116	0.28331	0.426144	6.18e-06	1.18e-05	0.0343624	0.664548	0.697306	-0.0578176	0.466851	0.535911	0.333964	0.00017762	0.000540437	-0.391782	2.17e-05	0.000135445	S	3	3	10	S	2
12709	10090	Ckb	creatine kinase, brain	KI-M	Tbio	NUCLEUS								-0.0784223	0.774681	0.999959	-0.0434714	0.873855	0.999631	-0.703205	0.0151572	0.0715731	0.0280131	0.918501	0.987783	-1.04066	1.24e-05	2.31e-05	-1.16426	2.12e-06	4.3e-06	-2.54565	7.65e-14	3.87e-13	-1.50499	1.83e-08	1e-07	-0.123604	0.542404	0.628738	-1.38139	9.96e-08	1.46e-06	S	18	16	412	S	18
12715	10090	Ckm	creatine kinase, muscle	KI-M	Tbio									-0.00235133	0.995361	0.999959	-0.0919251	0.82027	0.999631	-0.0281325	0.944543	0.973865	0.712425	0.0866151	0.628562	-0.339441	0.234433	0.267714	-0.806823	0.00709729	0.00995118	-2.60418	1.67e-10	5.29e-10	-2.26474	3.76e-09	2.39e-08	-0.467382	0.105034	0.158404	-1.79735	3.65e-07	4.32e-06	S	21	7	312	S	18
12716	10090	Ckmt1	creatine kinase, mitochondrial 1, ubiquitous	KI-M										-0.00713482	0.96648	0.999959	-0.100163	0.55649	0.999631	0.246504	0.154305	0.338291	-0.267012	0.124027	0.704586	-0.435493	0.00110296	0.00168391	-1.16733	7.31e-11	2.51e-10	-1.81734	8.38e-16	5.79e-15	-1.38185	1.18e-12	1.8e-11	-0.73184	1.07e-06	5.53e-06	-0.650008	7.4e-06	5.43e-05	S	13	12	45	S	12
12721	10090	Coro1a	coronin, actin binding protein 1A	PM	Tbio	BOTH					Cell Membrane			-0.0931661	0.67074	0.999959	0.00531725	0.98061	0.999631	-0.493294	0.0309699	0.115425	-0.170919	0.437248	0.911301	-1.25642	5.64e-09	1.5e-08	-1.53566	6.26e-11	2.17e-10	-1.68903	6.28e-12	2.42e-11	-0.432611	0.0102541	0.0181417	-0.279243	0.0875305	0.135771	-0.153367	0.340079	0.454352	S	20	19	78	S	20
12722	10090	Clca3a1	chloride channel calcium activated 3A1																																									A	15	0	41	S	18
12724	10090	Clcn2	chloride channel 2		Tclin					nonsurface				-0.0550586	0.606891	0.999959	0.0172095	0.871952	0.999631	0.250947	0.0249883	0.100317	-0.115346	0.28504	0.836231	0.464335	1.49e-06	3.02e-06	0.467374	1.33e-06	2.76e-06	0.0476775	0.547432	0.584669	-0.416657	8.52e-06	2.79e-05	0.00303959	0.969315	0.977208	-0.419697	7.62e-06	5.56e-05	S	3	3	5	S	2
12725	10090	Clcn3	chloride channel 3	PM	Tchem		GOLGI							0.0864288	0.370554	0.999959	-0.00783571	0.934816	0.999631	0.0672043	0.48498	0.681099	-0.0103878	0.913663	0.986851	-0.285211	0.000108477	0.000184466	-0.0391475	0.547742	0.585639	0.311054	3.45e-05	5.98e-05	0.596265	1.83e-10	1.55e-09	0.246064	0.000595763	0.00161555	0.350201	6.01e-06	4.59e-05	S	7	5	11	S	6
12727	10090	Clcn4	chloride channel 4-2		Tchem		GOLGI			nonsurface				-0.314414	0.0116333	0.741435	-0.0242077	0.836536	0.999631	0.307445	0.0133935	0.0665721	-0.331619	0.00817178	0.221708	-0.580592	3.89e-06	7.6e-06	-0.373226	0.00110807	0.00169507	-0.594667	2.64e-06	5.06e-06	-0.0140751	0.893066	0.915766	0.207366	0.0546565	0.0902507	-0.221441	0.0409747	0.0824933	S	3	2	5	S	4
12728	10090	Clcn5	chloride channel 5	PM	Tbio		GOLGI				Cell Membrane			0.0198272	0.858857	0.999959	-0.242155	0.0370675	0.999631	0.214034	0.0630723	0.185463	-0.0531722	0.634053	0.953376	0.227197	0.0109716	0.0149763	0.783656	1.54e-10	5.05e-10	0.361671	0.000153484	0.000249385	0.134474	0.119468	0.164889	0.556459	2.04e-07	1.23e-06	-0.421984	1.97e-05	0.000125228	S	6	4	9	S	6
12729	10090	Clns1a	chloride channel, nucleotide-sensitive, 1A		Tbio	NUCLEUS								0.0976199	0.175534	0.999959	-0.028071	0.692314	0.999631	-0.0628196	0.378612	0.58626	-0.0782627	0.274569	0.831574	0.275048	5.41e-06	1.04e-05	0.382832	1.31e-08	3.42e-08	0.500973	3.2e-11	1.11e-10	0.225925	8.95e-05	0.000236918	0.107784	0.0398596	0.0688688	0.11814	0.02522	0.0549393	S	6	6	37	S	4
12733	10090	Clcnka	chloride channel Ka		Tchem					surface	Cell Membrane																																					S	1
12737	10090	Cldn1	claudin 1	PM	Tbio	CYTOPLASM				surface	Cell Membrane			-0.110404	0.666979	0.999959	-0.22093	0.391635	0.999631	0.050201	0.844667	0.921961	-0.369752	0.156596	0.735813	-1.99652	1.56e-12	6.3e-12	-1.91278	4.56e-12	1.85e-11	-1.99783	1.54e-12	6.46e-12	-0.00131028	0.994139	0.995375	0.0837421	0.639348	0.71562	-0.0850523	0.634134	0.727319	S	1	1	2	S	1
12738	10090	Cldn2	claudin 2	PM	Tbio					surface	Cell Membrane			0.180535	0.335834	0.999959	0.121623	0.51477	0.999631	0.329991	0.084459	0.22579	0.050884	0.784519	0.977651	-1.61681	1.84e-13	8.46e-13	-0.513078	0.000489292	0.000774341	-0.722538	5.32e-06	9.91e-06	0.89427	1.31e-07	6.1e-07	1.10373	1.79e-09	1.72e-08	-0.209461	0.12215	0.202692	S	2	2	4	S	1
12739	10090	Cldn3	claudin 3	PM	Tbio	CYTOPLASM				surface	Cell Membrane			-0.39051	0.0150507	0.834864	-0.0611848	0.687433	0.999631	0.513793	0.00201998	0.0191188	-0.211715	0.170709	0.756672	-1.82844	7.21e-15	4.11e-14	-2.62596	2.82e-19	4.05e-18	-2.14101	9.45e-17	7.91e-16	-0.31257	0.0241637	0.0395003	-0.797521	1.05e-06	5.46e-06	0.484951	0.000884131	0.00324021	S	2	2	13	S	3
12740	10090	Cldn4	claudin 4	PM	Tbio					surface	Cell Membrane																																	S	1	1	1
12745	10090	Clgn	calmegin		Tbio		ENDORETICULUM			nonsurface				0.133105	0.285157	0.999959	-0.0320187	0.795088	0.999631	-0.352653	0.00750959	0.0457322	0.0210241	0.864546	0.983112	2.88156	8.33e-25	3.27e-23	2.80785	1.82e-24	9.07e-23	2.50647	5.49e-23	1.68e-21	-0.375087	0.000381235	0.00089481	-0.0737109	0.439772	0.532222	-0.301376	0.00315632	0.00952822	S	29	29	182	S	27
12747	10090	Clk1	CDC-like kinase 1	KI-P-CMGC-CLK	Tchem	BOTH								-0.0419424	0.801211	0.999959	-0.263747	0.121422	0.999631	0.0835052	0.616789	0.777373	-0.125922	0.451835	0.913899	-0.0451961	0.69828	0.727808	0.158321	0.18032	0.210335	0.364152	0.00356978	0.00507324	0.409348	0.0012691	0.00268978	0.203517	0.0879219	0.136299	0.20583	0.0845358	0.149661	S	1	0	2	S	1
12750	10090	Clk4	CDC like kinase 4	KI-P-CMGC-CLK	Tchem	NUCLEUS																																						S	1	0	2
12751	10090	Tpp1	tripeptidyl peptidase I		Tbio									-0.0860182	0.290276	0.999959	0.0696351	0.39025	0.999631	-0.0188794	0.81465	0.904131	0.0255791	0.750874	0.974649	-1.10322	2.46e-19	2.92e-18	-0.310189	3.62e-06	7.14e-06	-0.757739	9.33e-15	5.46e-14	0.34548	5.83e-07	2.37e-06	0.79303	2.72e-15	1.11e-13	-0.447551	3.61e-09	9.27e-08	S	7	7	94	S	7
12757	10090	Clta	clathrin, light polypeptide (Lca)	PM	Tbio									0.0383017	0.742263	0.999959	-0.0999373	0.393608	0.999631	-0.309501	0.0122237	0.0631506	-0.0437874	0.707035	0.968643	-0.807353	1.98e-10	6.25e-10	-0.879085	2.67e-11	9.7e-11	-0.2479	0.00797285	0.0109034	0.559453	3.88e-07	1.63e-06	-0.0717323	0.418217	0.511307	0.631185	3.94e-08	6.82e-07	S	11	11	71	S	10
12759	10090	Clu	clusterin		Tbio	BOTH	GOLGI						SECRETED	-0.0649061	0.719631	0.999959	0.11701	0.518693	0.999631	0.578913	0.00318992	0.0256791	-0.0363966	0.840346	0.979585	-1.20546	1.08e-09	3.13e-09	-2.45032	1.31e-17	1.34e-16	-1.25225	4.61e-10	1.38e-09	-0.046787	0.741747	0.790005	-1.24486	5.27e-10	5.78e-09	1.19807	1.24e-09	3.65e-08	S	23	23	472	S	21
12764	10090	Cmas	cytidine monophospho-N-acetylneuraminic acid synthetase		Tbio	NUCLEUS								-0.161158	0.100644	0.999959	-0.037252	0.697494	0.999631	0.251056	0.0133339	0.0663063	-0.163396	0.096232	0.645	0.560042	3.01e-08	7.3e-08	0.0625889	0.419738	0.459032	-0.0170784	0.824896	0.844578	-0.57712	1.64e-08	9.06e-08	-0.497453	2.92e-07	1.7e-06	-0.0796673	0.305968	0.419285	S	19	19	95	S	18
12775	10090	Ccr7	chemokine (C-C motif) receptor 7	PM	Tbio					surface	Cell Membrane																																	S	1	1	1
12780	10090	Abcc2	ATP-binding cassette, sub-family C (CFTR/MRP), member 2		Tchem					surface	Cell Membrane																																					S	1
12785	10090	Cnbp	cellular nucleic acid binding protein		Tbio	NUCLEUS	ENDORETICULUM							0.0290571	0.765926	0.999959	-0.0707423	0.470375	0.999631	-0.423411	0.000158409	0.0045019	-0.00399197	0.967349	0.994789	0.571663	1.38e-07	3.11e-07	0.315487	0.000756238	0.0011776	0.606739	4.37e-08	1.02e-07	0.0350762	0.680863	0.737414	-0.256177	0.00486008	0.0106724	0.291253	0.00164289	0.00547344	S	13	12	122	S	13
12797	10090	Cnn1	calponin 1		Tbio									-0.0642703	0.840492	0.999959	-0.0379059	0.905487	0.999631	-0.835842	0.0134887	0.0668599	-0.0117676	0.970593	0.995182	-0.811168	0.0016038	0.002415	-0.98145	0.000218188	0.000357104	-2.71004	8.68e-13	3.8e-12	-1.89887	3.75e-09	2.39e-08	-0.170282	0.473523	0.563757	-1.72859	2.64e-08	4.93e-07	S	20	18	566	S	19
12798	10090	Cnn2	calponin 2		Tbio									-0.00549394	0.958275	0.999959	-0.160628	0.134198	0.999631	-0.294735	0.00859372	0.04998	0.007987	0.939373	0.992481	-0.715953	5.63e-10	1.68e-09	-0.680617	1.73e-09	4.99e-09	-1.20656	1.08e-15	7.37e-15	-0.49061	1.06e-06	4.11e-06	0.0353355	0.666333	0.73861	-0.525946	3.09e-07	3.76e-06	S	12	11	121	S	11
12799	10090	Cnp	2',3'-cyclic nucleotide 3' phosphodiesterase		Tbio	BOTH								-0.113851	0.0728639	0.999959	-0.0580102	0.3501	0.999631	-0.0355301	0.565148	0.741722	-0.0815527	0.192424	0.780721	-0.27326	1.11e-06	2.27e-06	-0.58448	4.85e-14	2.59e-13	-0.460265	2.07e-11	7.42e-11	-0.187005	0.000255927	0.000620294	-0.31122	1.04e-07	6.72e-07	0.124215	0.0100871	0.0254387	S	15	13	27	S	15
12804	10090	Cntfr	ciliary neurotrophic factor receptor	PM	Tbio					surface	Cell Membrane			-0.316197	0.00125104	0.189788	-0.0875847	0.327435	0.999631	-0.0265281	0.764912	0.876941	-0.0469507	0.597281	0.949147	-0.13798	0.0635575	0.0784796	0.197877	0.00961813	0.013297	-0.195755	0.0103393	0.0139765	-0.0577748	0.426642	0.49728	0.335858	5.25e-05	0.000182023	-0.393633	5.19e-06	4.06e-05	S	1	1	2	S	1
12805	10090	Cntn1	contactin 1	PM	Tbio					surface	Cell Membrane			-0.101394	0.357013	0.999959	0.132163	0.232447	0.999631	-0.123851	0.262386	0.468218	0.0416907	0.703039	0.967401	-0.373441	2.89e-05	5.21e-05	-0.667095	6.86e-10	2.09e-09	-1.71657	7.65e-21	1.42e-19	-1.34313	9.37e-18	5.61e-16	-0.293653	0.000555686	0.00151872	-1.04948	8.77e-15	1.78e-12	S	8	8	9	S	5
12807	10090	Hps3	Hermansky-Pudlak syndrome 3 homolog (human)		Tbio	CYTOPLASM				nonsurface				-0.0518645	0.532447	0.999959	-0.104684	0.212633	0.999631	-0.0520669	0.530861	0.71608	0.0578404	0.486685	0.924077	0.115187	0.0525122	0.0655474	0.251283	0.000118342	0.000199415	0.242554	0.000182323	0.000294158	0.127367	0.0331595	0.0524851	0.136096	0.0235164	0.0434096	-0.00872919	0.879576	0.917696	S	6	6	7	S	7
12808	10090	Cobl	cordon-bleu WH2 repeat		Tbio						Cell Membrane			0.000630683	0.996868	0.999959	-0.206849	0.204689	0.999631	-0.0135073	0.932996	0.967779	-0.0768614	0.633053	0.953376	-0.541173	2.24e-05	4.08e-05	-1.27816	5.4e-13	2.48e-12	-0.401647	0.000838197	0.00126854	0.139527	0.208574	0.26735	-0.736989	1.32e-07	8.32e-07	0.876515	3.99e-09	1.01e-07	S	3	3	3	S	2
12812	10090	Coil	coilin	TC	Tbio	NUCLEUS								0.024731	0.683897	0.999959	0.178919	0.00604483	0.689967	-0.043495	0.475369	0.672472	0.0120976	0.841949	0.979969	1.01369	1.89e-20	2.83e-19	1.02145	1.51e-20	2.8e-19	1.06287	4.68e-21	9.22e-20	0.0491716	0.298455	0.366468	0.00775775	0.868587	0.900611	0.0414138	0.379981	0.494071	S	7	7	15	S	8
12814	10090	Col11a1	collagen, type XI, alpha 1	collagen	Tbio							CORE	SECRETED	-0.0416631	0.812793	0.999959	0.115376	0.513398	0.999631	-0.391621	0.0329056	0.120022	-0.188376	0.289095	0.838858	-1.22863	8.99e-11	2.94e-10	-1.31949	1.64e-11	6.16e-11	-1.43465	2.08e-12	8.57e-12	-0.20602	0.11926	0.164644	-0.0908594	0.48513	0.575035	-0.11516	0.377412	0.491599	S	8	5	29	S	9
12815	10090	Col11a2	collagen, type XI, alpha 2	collagen	Tbio							CORE	SECRETED																																			S	3
12816	10090	Col12a1	collagen, type XII, alpha 1		Tbio							CORE	SECRETED	0.283834	0.263606	0.999959	0.326837	0.19967	0.999631	-0.0559316	0.823701	0.909771	0.148549	0.555156	0.936665	-1.47417	1.45e-09	4.14e-09	-0.927666	8.49e-06	1.61e-05	-1.19075	1.17e-07	2.6e-07	0.283424	0.114244	0.158369	0.546507	0.00374918	0.00848014	-0.263083	0.141539	0.228521	S	98	98	354	S	95
12817	10090	Col13a1	collagen, type XIII, alpha 1	PM	Tbio					nonsurface	Cell Membrane	CORE																																S	1	1	1	S	2
12818	10090	Col14a1	collagen, type XIV, alpha 1		Tbio							CORE	SECRETED	0.0132145	0.917677	0.999959	-0.0240166	0.851027	0.999631	-0.310569	0.0209212	0.0891708	-0.0170945	0.89364	0.984662	-1.53812	5.45e-17	4.22e-16	-1.8541	2.64e-19	3.8e-18	-2.03346	1.79e-20	2.99e-19	-0.495344	8.19e-06	2.68e-05	-0.315988	0.0018587	0.00451206	-0.179357	0.0626993	0.116638	S	61	61	494	S	65
12819	10090	Col15a1	collagen, type XV, alpha 1	collagen	Tbio							CORE	SECRETED	-0.00854806	0.960613	0.999959	-0.0641157	0.711425	0.999631	-0.658343	0.000672114	0.00990333	0.0422292	0.807358	0.978178	-0.279141	0.0568774	0.0706523	-1.29834	2.17e-10	6.98e-10	-1.05996	1.78e-08	4.36e-08	-0.780816	4.6e-06	1.59e-05	-1.01919	3.92e-08	2.79e-07	0.238379	0.101239	0.1735	S	15	15	74	S	13
12821	10090	Col17a1	collagen, type XVII, alpha 1	PM																																								S	1	1	1
12822	10090	Col18a1	collagen, type XVIII, alpha 1	collagen	Tbio							CORE	SECRETED	-0.0965147	0.365113	0.999959	-0.0729411	0.492271	0.999631	-0.357904	0.00201664	0.019104	-0.182399	0.0930514	0.639194	-0.0134577	0.878804	0.89315	-0.173269	0.0566628	0.0709669	-0.49929	2.81e-06	5.38e-06	-0.485832	4.37e-06	1.52e-05	-0.159811	0.0774971	0.122339	-0.326021	0.000776516	0.00290714	S	19	19	73	S	19
12823	10090	Col19a1	collagen, type XIX, alpha 1	collagen	Tbio							CORE	SECRETED	-0.0133659	0.929506	0.999959	-0.0179077	0.905655	0.999631	-0.37533	0.0184404	0.0815693	-0.324455	0.0391273	0.471409	-0.817961	7.66e-08	1.77e-07	-0.438541	0.000741625	0.00115618	-0.81148	8.93e-08	2.01e-07	0.00648048	0.956263	0.968072	0.37942	0.00286477	0.00666301	-0.37294	0.00330849	0.00992364	S	4	4	4	S	1
12824	10090	Col2a1	collagen, type II, alpha 1		Tbio							CORE	SECRETED	0.010113	0.972369	0.999959	0.129992	0.656748	0.999631	-0.651034	0.0327207	0.119641	-0.360886	0.222872	0.80691	-2.42065	1.43e-12	5.81e-12	-2.58949	2.56e-13	1.24e-12	-2.83317	2.42e-14	1.32e-13	-0.412526	0.0628461	0.0932006	-0.168843	0.435706	0.52843	-0.243683	0.263116	0.372457	S	11	7	96	S	10
12825	10090	Col3a1	collagen, type III, alpha 1		Tbio							CORE	SECRETED	-0.0299466	0.911035	0.999959	-0.0246609	0.926686	0.999631	-0.48046	0.0814685	0.220311	-0.379762	0.164068	0.746246	-1.00361	1.1e-05	2.06e-05	-1.53229	4.99e-09	1.36e-08	-1.93918	2.38e-11	8.43e-11	-0.935567	3.04e-05	8.92e-05	-0.528676	0.00972787	0.019751	-0.406891	0.0420773	0.0842719	S	27	26	120	S	26
12826	10090	Col4a1	collagen, type IV, alpha 1		Tbio							CORE	SECRETED	-0.0150393	0.923124	0.999959	-0.0186661	0.904669	0.999631	-0.199539	0.207144	0.407516	-0.0979394	0.531197	0.929266	-1.84667	1.31e-17	1.12e-16	-1.59426	7.95e-16	5.98e-15	-1.64936	3.11e-16	2.35e-15	0.19731	0.0722768	0.105687	0.252408	0.0236123	0.0435494	-0.0550978	0.607057	0.703909	S	11	9	65	S	11
12827	10090	Col4a2	collagen, type IV, alpha 2		Tbio							CORE	SECRETED	0.108871	0.440951	0.999959	0.00270028	0.984666	0.999631	-0.261662	0.0709321	0.200441	-0.0100296	0.943094	0.992481	-0.545081	4.91e-06	9.49e-06	-0.587735	1.43e-06	2.95e-06	-0.570779	2.33e-06	4.51e-06	-0.025698	0.796763	0.83612	-0.0426541	0.669333	0.741096	0.0169561	0.865025	0.907224	S	17	16	59	S	19
12828	10090	Col4a3	collagen, type IV, alpha 3		Tbio		ENDORETICULUM					CORE	SECRETED	0.0418261	0.902438	0.999959	-0.0813264	0.811683	0.999631	-0.611885	0.0813556	0.220136	-0.454028	0.190343	0.780537	-2.66064	3.49e-12	1.35e-11	-2.78804	1.08e-12	4.74e-12	-3.54468	1.92e-15	1.25e-14	-0.884046	0.00100372	0.00218052	-0.127405	0.604548	0.684926	-0.756641	0.00401133	0.0116617	S	5	5	9	S	7
12829	10090	Col4a4	collagen, type IV, alpha 4		Tbio							CORE	SECRETED	0.0374165	0.832782	0.999959	0.00840283	0.962167	0.999631	-0.435308	0.0196239	0.0854016	-0.222109	0.216464	0.801432	-0.986195	1.84e-08	4.57e-08	-0.898567	1.15e-07	2.68e-07	-0.775829	1.61e-06	3.18e-06	0.210365	0.119874	0.165407	0.087628	0.510222	0.598478	0.122737	0.357974	0.472257	S	2	2	3	S	3
12830	10090	Col4a5	collagen, type IV, alpha 5		Tbio							CORE	SECRETED	-0.0770012	0.578208	0.999959	-0.111696	0.421409	0.999631	-0.260501	0.06757	0.194113	-0.281757	0.049176	0.520646	-1.8272	1.07e-17	9.29e-17	-1.85692	6.77e-18	7.31e-17	-1.66305	1.51e-16	1.2e-15	0.164148	0.12523	0.171675	-0.0297287	0.777266	0.831373	0.193876	0.0722191	0.131043	S	6	4	35	S	5
12831	10090	Col5a1	collagen, type V, alpha 1	collagen	Tbio							CORE	SECRETED	-0.00528192	0.983332	0.999959	-0.0779924	0.757921	0.999631	-0.769968	0.00477401	0.0338741	-0.182696	0.472058	0.923285	-1.06357	5.21e-06	1e-05	-1.81345	1.45e-10	4.79e-10	-1.92176	3.71e-11	1.28e-10	-0.858186	0.000108606	0.000282355	-0.74988	0.000520668	0.00142955	-0.108306	0.580203	0.681873	S	14	11	48	S	10
12832	10090	Col5a2	collagen, type V, alpha 2		Tbio							CORE	SECRETED	0.0457216	0.870421	0.999959	-0.00371877	0.989412	0.999631	-0.715936	0.015657	0.0732143	-0.14135	0.614798	0.951642	-1.35684	2.19e-07	4.82e-07	-1.93569	1.25e-10	4.17e-10	-2.09654	1.88e-11	6.76e-11	-0.7397	0.00109166	0.0023526	-0.578844	0.00834961	0.0172386	-0.160856	0.439706	0.552247	S	13	11	60	S	12
12833	10090	Col6a1	collagen, type VI, alpha 1		Tbio							CORE	SECRETED	0.0395835	0.767239	0.999959	-0.0747192	0.57715	0.999631	-0.0456136	0.733113	0.857618	-0.171093	0.207158	0.792772	-1.04297	1.18e-12	4.83e-12	-1.19942	3.14e-14	1.73e-13	-1.442	2.1e-16	1.64e-15	-0.399038	0.000130076	0.0003343	-0.156454	0.09693	0.148237	-0.242584	0.0124224	0.0303406	S	41	41	351	S	42
12834	10090	Col6a2	collagen, type VI, alpha 2		Tbio							CORE	SECRETED	0.0243938	0.864118	0.999959	-0.0658795	0.644523	0.999631	-0.136086	0.343648	0.554175	-0.16068	0.265068	0.828623	-1.00385	1.61e-11	5.73e-11	-1.23361	8.81e-14	4.53e-13	-1.45397	1.07e-15	7.29e-15	-0.450124	6.6e-05	0.000180224	-0.229765	0.0252882	0.046213	-0.220359	0.031391	0.0661141	S	31	31	279	S	33
12835	10090	Col6a3	collagen, type VI, alpha 3		Tbio							CORE	SECRETED	0.0262343	0.797731	0.999959	-0.0699333	0.496097	0.999631	-0.0516238	0.614662	0.776727	-0.0580293	0.571704	0.939792	-1.25505	3.61e-18	3.48e-17	-1.01595	1.34e-15	9.65e-15	-1.30501	1.18e-18	1.39e-17	-0.049961	0.473661	0.54286	0.239099	0.00154111	0.00382914	-0.289061	0.000209368	0.000935728	S	135	135	755	S	132
12836	10090	Col7a1	collagen, type VII, alpha 1		Tbio							CORE	SECRETED	-0.0571499	0.671956	0.999959	-0.117436	0.386745	0.999631	-0.0668871	0.620383	0.780259	-0.193477	0.158706	0.738638	-1.81499	5.96e-19	6.63e-18	-1.15299	1.63e-13	8.05e-13	-1.3543	2.23e-15	1.43e-14	0.460686	2.64e-05	7.82e-05	0.662002	5.84e-08	4.01e-07	-0.201316	0.039266	0.0795781	S	38	38	81	S	34
12839	10090	Col9a1	collagen, type IX, alpha 1		Tbio							CORE	SECRETED																																			S	1
12841	10090	Col9a3	collagen, type IX, alpha 3		Tbio							CORE	SECRETED	0.519189	0.0626763	0.999959	0.175241	0.517843	0.999631	-0.508926	0.0677138	0.194285	-0.204762	0.450525	0.913279	-2.56338	7.64e-14	3.71e-13	-2.69762	1.98e-14	1.13e-13	-2.92016	2.34e-15	1.5e-14	-0.356779	0.0872491	0.124819	-0.134235	0.51137	0.59954	-0.222544	0.279175	0.389595	S	1	1	1	S	1
12842	10090	Col1a1	collagen, type I, alpha 1	PM	Tbio	CYTOPLASM	GOLGI					CORE	SECRETED	-0.0565084	0.842699	0.999959	0.0315442	0.911773	0.999631	-0.627162	0.0346817	0.124064	-0.317793	0.269711	0.831574	-2.31736	1.88e-12	7.51e-12	-2.50213	2.66e-13	1.28e-12	-2.83132	1.02e-14	5.96e-14	-0.513956	0.0185715	0.0311337	-0.184773	0.378682	0.470773	-0.329183	0.121707	0.202076	S	48	47	676	S	51
12843	10090	Col1a2	collagen, type I, alpha 2	PM	Tbio		ENDORETICULUM					CORE	SECRETED	-0.0127458	0.96563	0.999959	0.0383504	0.896856	0.999631	-0.647153	0.035861	0.126725	-0.296396	0.320788	0.856426	-2.33995	3.34e-12	1.29e-11	-2.50658	5.89e-13	2.68e-12	-2.88244	1.52e-14	8.59e-14	-0.542496	0.0163804	0.0278242	-0.16663	0.441608	0.534144	-0.375866	0.0885439	0.15515	S	44	44	544	S	40
12846	10090	Comt	catechol-O-methyltransferase	PM	Tclin			Membrane	Metabolism > Amino acid metabolism > Catechol metabolism		Cell Membrane			0.0264063	0.795935	0.999959	-0.0145023	0.887008	0.999631	0.0597344	0.559545	0.737674	-0.123748	0.231498	0.81179	-0.672198	6.96e-11	2.31e-10	-1.68588	9.02e-22	2.26e-20	-1.1653	3.97e-17	3.57e-16	-0.4931	5.7e-08	2.84e-07	-1.01368	1.89e-15	8.22e-14	0.520579	1.93e-08	3.8e-07	S	10	10	74	S	9
12847	10090	Copa	coatomer protein complex subunit alpha		Tbio	CYTOPLASM							SECRETED	-0.0299044	0.728759	0.999959	-0.0501086	0.561986	0.999631	0.233637	0.010791	0.058115	-0.146201	0.0981128	0.650566	-0.959348	3.36e-15	2e-14	-0.303458	8.61e-05	0.000146966	-0.18091	0.011405	0.0153401	0.778438	8.24e-13	1.32e-11	0.65589	5.57e-11	8.13e-10	0.122548	0.0781303	0.14014	S	64	64	365	S	65
12848	10090	Cops2	COP9 (constitutive photomorphogenic) homolog, subunit 2 (Arabidopsis thaliana)											0.0378545	0.65072	0.999959	-0.0516193	0.537638	0.999631	0.113916	0.17953	0.372297	0.15022	0.0802981	0.614472	0.663449	3.36e-12	1.3e-11	0.775149	6.21e-14	3.26e-13	0.711537	5.73e-13	2.56e-12	0.048088	0.433876	0.504401	0.1117	0.0750686	0.119134	-0.063612	0.302351	0.415333	S	18	18	91	S	18
12850	10090	Coq7	demethyl-Q 7		Tbio	NUCLEUS		MIM	Metabolism > Metals and cofactors > Coenzyme Q metabolism					-0.0110498	0.859243	0.999959	-0.0963648	0.130014	0.999631	0.000443725	0.994316	0.997372	-0.0488812	0.435232	0.910446	-0.32604	1.81e-08	4.5e-08	-0.101083	0.0267656	0.0349869	0.0678921	0.12853	0.152265	0.393932	3.01e-10	2.44e-09	0.224957	1.28e-05	5.11e-05	0.168976	0.000496752	0.00196205	S	6	6	15	S	4
12856	10090	Cox17	cytochrome c oxidase assembly protein 17		Tbio	CYTOPLASM		IMS	OXPHOS > Complex IV > CIV assembly factors | Metabolism > Metals and cofactors > Copper metabolism | OXPHOS > OXPHOS assembly factors					0.145287	0.293387	0.999959	-0.119892	0.384354	0.999631	-0.306342	0.0320995	0.118203	-0.112076	0.415698	0.90317	0.655197	3.52e-07	7.59e-07	0.415788	0.000288067	0.000466021	0.805128	6.13e-09	1.58e-08	0.149931	0.150987	0.201772	-0.239409	0.025235	0.0461471	0.389341	0.00059239	0.00228637	S	3	3	26	S	2
12857	10090	Cox4i1	cytochrome c oxidase subunit IV isoform 1		Tbio	NUCLEUS		MIM	OXPHOS > Complex IV > CIV subunits | OXPHOS > OXPHOS subunits	nonsurface				-0.0172347	0.870877	0.999959	-0.0391025	0.71257	0.999631	0.37675	0.00129722	0.014432	0.0367103	0.729402	0.971266	0.0817091	0.344623	0.382989	-0.201081	0.0246256	0.0323545	-0.279471	0.0025437	0.00367071	-0.36118	0.000184267	0.000459855	-0.28279	0.00229573	0.00543576	-0.0783906	0.364296	0.4784	S	10	10	96	S	10
12858	10090	Cox5a	cytochrome c oxidase subunit Va		Tbio			MIM	OXPHOS > Complex IV > CIV subunits | OXPHOS > OXPHOS subunits					0.0267804	0.794457	0.999959	-0.114822	0.269158	0.999631	0.112644	0.278146	0.485325	0.110888	0.285545	0.836231	0.0579179	0.431649	0.46991	-0.875334	2.9e-13	1.39e-12	-0.757075	1.12e-11	4.16e-11	-0.814993	1.8e-12	2.56e-11	-0.933252	5.45e-14	1.67e-12	0.118258	0.113857	0.191259	S	4	4	145	S	4
12859	10090	Cox5b	cytochrome c oxidase subunit Vb											0.096538	0.391764	0.999959	-0.0581463	0.604395	0.999631	0.0948082	0.400191	0.605231	0.127962	0.25872	0.825615	0.268686	0.00173185	0.00259621	-0.40167	1.48e-05	2.73e-05	-0.300766	0.000570287	0.000877885	-0.569452	3.46e-08	1.8e-07	-0.670356	1.11e-09	1.11e-08	0.100905	0.207553	0.308438	S	8	8	337	S	8
12862	10090	Cox6a2	cytochrome c oxidase subunit VIa polypeptide 2		Tbio			MIM	OXPHOS > Complex IV > CIV subunits | OXPHOS > OXPHOS subunits	nonsurface				-0.173087	0.541826	0.999959	0.0142992	0.959666	0.999631	-0.269575	0.344408	0.554778	-0.172133	0.544039	0.934606	-2.19164	9.79e-13	4.05e-12	-1.68738	5.24e-10	1.61e-09	-1.99121	1.07e-11	3.98e-11	0.200433	0.301306	0.36938	0.504262	0.0127044	0.0250346	-0.303829	0.121191	0.201318	S	1	1	1	S	1
12864	10090	Cox6c	cytochrome c oxidase subunit VIc											0.0421104	0.732383	0.999959	0.0197689	0.872354	0.999631	0.44186	0.00117446	0.013544	0.0242606	0.843709	0.980814	-0.16939	0.0971927	0.117164	-0.535024	6.7e-06	1.28e-05	-0.562039	3.06e-06	5.85e-06	-0.392649	0.000401157	0.000936469	-0.365634	0.000850208	0.00223847	-0.027015	0.786858	0.8503	S	6	6	95	S	6
12865	10090	Cox7a1	cytochrome c oxidase subunit VIIa 1		Tbio			MIM	OXPHOS > Complex IV > CIV subunits | OXPHOS > OXPHOS subunits	nonsurface				-0.160187	0.48741	0.999959	-0.244326	0.292352	0.999631	0.0579174	0.80099	0.897479	0.34091	0.145588	0.725788	-0.387586	0.0221416	0.0291407	-0.332486	0.0472528	0.0600048	-0.0626139	0.699902	0.729641	0.324972	0.052155	0.0789545	0.0550992	0.734395	0.795552	0.269873	0.103601	0.176843	S	1	1	10	S	1
12866	10090	Cox7a2	cytochrome c oxidase subunit VIIa 2		Tbio			MIM	OXPHOS > Complex IV > CIV subunits | OXPHOS > OXPHOS subunits	nonsurface				0.133783	0.222901	0.999959	-0.000987224	0.992723	0.999631	0.413514	0.000642703	0.00960375	0.103387	0.343561	0.869682	0.0222489	0.809246	0.829974	-0.400363	0.000124396	0.000209028	-0.414284	8.07e-05	0.000135269	-0.436533	4.03e-05	0.000114821	-0.422612	6.22e-05	0.000212472	-0.0139204	0.879913	0.917696	S	2	2	68	S	2
12867	10090	Cox7c	cytochrome c oxidase subunit VIIc											-0.0713548	0.680028	0.999959	-0.119546	0.490826	0.999631	0.385024	0.0327828	0.119737	-0.0941819	0.586631	0.945314	0.0680094	0.591335	0.625542	-0.172796	0.177911	0.207772	-0.406236	0.00283831	0.00407348	-0.474245	0.000661539	0.00148416	-0.240805	0.0639425	0.103583	-0.23344	0.0720447	0.130793	S	2	2	30	S	2
12870	10090	Cp	ceruloplasmin		Tbio								SECRETED	-0.0549319	0.469433	0.999959	0.064101	0.399411	0.999631	-0.121793	0.115346	0.279378	-0.0233468	0.757558	0.975596	-1.01805	1.04e-18	1.1e-17	-1.05594	3.61e-19	5.11e-18	-1.36042	2.09e-22	5.62e-21	-0.342367	3.97e-07	1.67e-06	-0.0378918	0.484856	0.574772	-0.304475	2.98e-06	2.53e-05	S	44	43	272	S	42
12873	10090	Cpa3	carboxypeptidase A3, mast cell		Tchem									0.000478919	0.998152	0.999959	0.0591696	0.774957	0.999631	-0.928634	0.000105848	0.0036777	-0.279975	0.183039	0.77238	-0.526592	0.00718805	0.0100107	-1.70097	1.71e-10	5.57e-10	-1.12737	7.65e-07	1.57e-06	-0.600778	0.00254409	0.00507358	-1.17437	3.7e-07	2.1e-06	0.573596	0.0037453	0.011013	S	11	11	20	S	9
12874	10090	Cpd	carboxypeptidase D		Tbio					surface				0.0143497	0.845898	0.999959	0.0543958	0.463369	0.999631	0.108828	0.148221	0.329444	-0.0712689	0.33838	0.86573	-0.987574	9.67e-19	1.04e-17	-0.433441	1.83e-09	5.27e-09	-0.323153	6.19e-07	1.28e-06	0.664421	5.71e-14	1.23e-12	0.554133	5.93e-12	1.08e-10	0.110288	0.0414832	0.0832835	S	29	29	65	S	26
12876	10090	Cpe	carboxypeptidase E		Tbio	NUCLEUS	GOLGI						SECRETED	-0.19245	0.0407593	0.999959	-0.00560373	0.950579	0.999631	-0.0619831	0.494856	0.688337	0.0408069	0.652346	0.960209	0.504832	8.67e-09	2.25e-08	0.433119	1.8e-07	4.09e-07	-0.0163379	0.802966	0.824554	-0.52117	4.43e-09	2.78e-08	-0.0717133	0.277799	0.36304	-0.449456	8.92e-08	1.33e-06	S	6	6	13	S	8
12879	10090	Cys1	cystin 1		Tdark						Cell Membrane																																	S	1	1	3
12890	10090	Cplx2	complexin 2		Tbio									0.0388103	0.825354	0.999959	-0.0838034	0.634295	0.999631	-0.385645	0.0354131	0.125761	-0.147079	0.405841	0.899034	-0.569539	9.31e-05	0.000159204	-0.951978	1.86e-08	4.76e-08	-0.955215	1.74e-08	4.25e-08	-0.385676	0.00481374	0.00913313	-0.38244	0.00513622	0.0111694	-0.00323638	0.979838	0.98545	S	3	1	9	S	3
12892	10090	Cpox	coproporphyrinogen oxidase		Tbio	CYTOPLASM		MIM	Metabolism > Metals and cofactors > Heme synthesis and processing	nonsurface				-0.0618516	0.593401	0.999959	0.0157755	0.891413	0.999631	0.15728	0.180713	0.373871	-0.163438	0.164785	0.746246	-0.526687	3.26e-07	7.05e-07	-1.00044	1.81e-13	8.93e-13	-0.497214	9.07e-07	1.84e-06	0.0294737	0.720118	0.771784	-0.473757	2.06e-06	9.92e-06	0.503231	7.35e-07	7.87e-06	S	9	9	30	S	11
12894	10090	Cpt1a	carnitine palmitoyltransferase 1a, liver		Tchem			MOM	Metabolism > Lipid metabolism > Fatty acid oxidation | Metabolism > Metals and cofactors > Carnitine synthesis and transport | Metabolism > Metals and cofactors > Carnitine shuttle	nonsurface				-0.0648183	0.597499	0.999959	-0.0240431	0.844381	0.999631	0.264074	0.0383687	0.132331	0.143184	0.248148	0.82021	-0.293462	0.00254505	0.00374542	0.494678	4.59e-06	8.94e-06	0.0217437	0.809457	0.830507	0.315205	0.0013331	0.00281876	0.788139	5.72e-10	6.21e-09	-0.472934	9.24e-06	6.55e-05	S	22	20	58	S	21
12895	10090	Cpt1b	carnitine palmitoyltransferase 1b, muscle		Tchem			MOM	Metabolism > Lipid metabolism > Fatty acid oxidation | Metabolism > Metals and cofactors > Carnitine synthesis and transport | Metabolism > Metals and cofactors > Carnitine shuttle	nonsurface				0.0995279	0.474166	0.999959	0.132602	0.342078	0.999631	0.404413	0.00648279	0.0414341	0.287339	0.0455895	0.501577	0.956569	1.24e-09	3.56e-09	0.487708	0.000139394	0.000233537	0.155004	0.177537	0.206507	-0.801565	4.98e-08	2.51e-07	-0.46886	0.000223705	0.000664146	-0.332705	0.00581856	0.015951	S	12	10	31	S	15
12896	10090	Cpt2	carnitine palmitoyltransferase 2		Tchem			MIM	Metabolism > Lipid metabolism > Fatty acid oxidation | Metabolism > Metals and cofactors > Carnitine synthesis and transport | Metabolism > Metals and cofactors > Carnitine shuttle					0.0712462	0.364682	0.999959	0.0316156	0.68567	0.999631	0.402509	1.71e-05	0.00173458	0.0843646	0.28456	0.836231	0.935404	8.6e-14	4.14e-13	0.795512	5.35e-12	2.15e-11	0.755907	1.86e-11	6.71e-11	-0.179496	0.0213799	0.0353086	-0.139891	0.0682842	0.109725	-0.039605	0.596657	0.695142	S	35	35	187	S	32
12903	10090	Crabp1	cellular retinoic acid binding protein I		Tbio									-0.0346186	0.610405	0.999959	0.0353506	0.602914	0.999631	0.0497858	0.464878	0.662327	0.0853456	0.214582	0.799745	2.11861	5.9e-30	1.51e-27	2.1981	1.9e-30	1.46e-27	2.05386	1.53e-29	5.42e-27	-0.0647485	0.178975	0.234148	0.0794854	0.10143	0.15396	-0.144234	0.00449113	0.0128245	S	9	8	30	S	8
12904	10090	Crabp2	cellular retinoic acid binding protein II	TC	Tbio		ENDORETICULUM							-0.0128484	0.897208	0.999959	-0.0305068	0.759207	0.999631	0.0608121	0.542236	0.723837	-0.1818	0.0759425	0.605389	-0.234878	0.00210252	0.00312404	-1.2115	1.57e-17	1.57e-16	-1.91332	2.48e-23	8.52e-22	-1.67844	1.23e-21	1.94e-19	-0.976618	6.12e-15	2.33e-13	-0.70182	2.88e-11	1.76e-09	S	9	8	28	S	9
12905	10090	Cradd	CASP2 and RIPK1 domain containing adaptor with death domain		Tbio	BOTH								-0.162614	0.370464	0.999959	-0.0410912	0.819717	0.999631	-0.18993	0.296838	0.505653	-0.0999525	0.580221	0.944043	-0.701743	2.76e-06	5.45e-06	-0.60327	2.76e-05	4.95e-05	-0.655467	8.13e-06	1.49e-05	0.0462759	0.709052	0.762195	0.0984737	0.429021	0.522057	-0.0521978	0.673939	0.759388	S	1	1	3	S	1
12908	10090	Crat	carnitine acetyltransferase		Tbio		ENDORETICULUM	MIM	Metabolism > Lipid metabolism > Fatty acid oxidation					-0.00170429	0.989334	0.999959	0.0660851	0.605124	0.999631	0.388135	0.00478752	0.0339476	0.198057	0.1285	0.714912	0.845337	1.71e-09	4.81e-09	0.239699	0.0236545	0.0311898	-0.383192	0.000625087	0.000958544	-1.22853	2.14e-13	3.98e-12	-0.605639	1.17e-06	5.98e-06	-0.62289	7.16e-07	7.71e-06	S	26	26	186	S	27
12909	10090	Crcp	calcitonin gene-related peptide-receptor component protein	PM	Tbio						Cell Membrane			-0.0344939	0.727178	0.999959	-0.0281272	0.775954	0.999631	-0.12214	0.222611	0.42619	-0.120923	0.227128	0.809951	0.17953	0.0136471	0.018441	-0.155569	0.0305762	0.0396981	0.190465	0.00927864	0.0126076	0.0109355	0.874496	0.899465	-0.335098	2.99e-05	0.000109822	0.346034	1.9e-05	0.00012097	S	3	3	8	S	2
12912	10090	Creb1	cAMP responsive element binding protein 1	DBTF bZIP	Tbio	NUCLEUS								0.0729992	0.765179	0.999959	-0.0875648	0.720228	0.999631	-0.524499	0.0391109	0.134032	0.252865	0.305203	0.847977	-0.970086	5.18e-06	9.98e-06	-1.25219	5.65e-08	1.36e-07	-0.868347	2.71e-05	4.74e-05	0.10174	0.568832	0.632486	-0.282104	0.120404	0.178216	0.383844	0.0375293	0.0768203	S	5	3	12	S	5
12913	10090	Creb3	cAMP responsive element binding protein 3	DBTF bZIP	Tbio	NUCLEUS	ENDORETICULUM			nonsurface																																						S	1
12914	10090	Crebbp	CREB binding protein	TC	Tchem	BOTH								-0.0551706	0.513641	0.999959	-0.0569311	0.500407	0.999631	-0.159	0.0670772	0.193314	-0.16059	0.0645513	0.572145	-0.0367754	0.563956	0.599287	0.0747321	0.244918	0.279657	0.225371	0.00116666	0.00174288	0.262147	0.000233134	0.000570054	0.111508	0.0867834	0.134825	0.150639	0.0231275	0.0511513	S	23	17	40	S	21
12915	10090	Atf6b	activating transcription factor 6 beta	DBTF bZIP	Tbio	NUCLEUS	GOLGI			nonsurface				0.0455322	0.831442	0.999959	0.0804177	0.707216	0.999631	0.224065	0.299562	0.508925	0.0934191	0.662749	0.961451	-0.870233	1.02e-06	2.09e-06	-0.519251	0.0010448	0.0016017	-0.394109	0.00997636	0.0135198	0.476124	0.00233265	0.00468747	0.350983	0.0203891	0.0382331	0.125142	0.390227	0.505428	S	1	1	1	R	2
12916	10090	Crem	cAMP responsive element modulator		Tbio	BOTH								0.105018	0.605795	0.999959	0.154956	0.447684	0.999631	-0.0948622	0.640938	0.795481	-0.0186206	0.926915	0.990203	1.51329	2.04e-12	8.14e-12	1.12709	2.09e-09	5.96e-09	1.68539	1.3e-13	6.37e-13	0.172097	0.213688	0.273223	-0.386201	0.00771085	0.0160459	0.558297	0.000260926	0.00112869	S	5	3	9	S	4
12925	10090	Crip1	cysteine-rich protein 1 (intestinal)		Tbio	CYTOPLASM								-0.229219	0.410395	0.999959	-0.171374	0.537121	0.999631	-1.53155	6.21e-06	0.0011727	-0.0280165	0.919354	0.987838	-4.62039	1.79e-17	1.5e-16	-2.04752	1.28e-08	3.34e-08	-2.3522	6.44e-10	1.9e-09	2.26819	1.44e-09	1e-08	2.57286	8.21e-11	1.13e-09	-0.304675	0.26476	0.374243	S	6	6	282	S	7
12927	10090	Bcar1	breast cancer anti-estrogen resistance 1	PM	Tbio	CYTOPLASM								-0.0057681	0.907262	0.999959	-0.0499518	0.317522	0.999631	-0.04061	0.414969	0.620093	0.0172074	0.72846	0.971266	-0.105269	0.00405079	0.00582603	-0.0845497	0.0182143	0.0243528	0.00980313	0.774535	0.79848	0.115072	0.0019018	0.00389805	0.0207196	0.545818	0.631948	0.0943528	0.00910596	0.0234362	S	19	18	34	S	16
12928	10090	Crk	v-crk sarcoma virus CT10 oncogene homolog (avian)	PM	Tbio	BOTH					Cell Membrane			-0.113034	0.214112	0.999959	-0.0348766	0.697742	0.999631	-0.355401	0.000439047	0.00782943	0.000521486	0.99536	0.998611	-0.217459	0.00734322	0.0102149	-0.474408	5.79e-07	1.25e-06	-0.279468	0.00086188	0.00130292	-0.0620091	0.419613	0.491	-0.256948	0.00191775	0.00464391	0.194939	0.0151248	0.0359623	S	13	13	37	S	14
12929	10090	Crkl	v-crk sarcoma virus CT10 oncogene homolog (avian)-like		Tbio									-0.0437802	0.696118	0.999959	-0.0733115	0.514177	0.999631	-0.116518	0.302713	0.512661	-0.0204174	0.855309	0.982246	-0.595314	7.2e-09	1.89e-08	-0.774771	1.84e-11	6.86e-11	-0.577882	1.34e-08	3.31e-08	0.0174326	0.819793	0.85579	-0.179456	0.0244348	0.0448596	0.196889	0.0143046	0.0342235	S	10	10	32	S	10
12933	10090	Crmp1	collapsin response mediator protein 1		Tbio	NUCLEUS								-0.0384943	0.811576	0.999959	-0.0529304	0.743184	0.999631	-0.168066	0.302518	0.512492	-0.0955759	0.555001	0.936665	0.530008	3.06e-05	5.5e-05	-0.160432	0.150298	0.177156	-0.481068	0.000110626	0.000183063	-1.01108	1.7e-10	1.45e-09	-0.69044	4.49e-07	2.51e-06	-0.320636	0.0060224	0.0164346	S	10	4	77	S	9
12934	10090	Dpysl2	dihydropyrimidinase-like 2		Tbio									-0.0112732	0.861078	0.999959	-0.0944947	0.15013	0.999631	-0.294643	8.38e-05	0.00325778	-0.0693326	0.286772	0.83697	-0.794987	1.4e-14	7.55e-14	-1.26995	2.57e-20	4.45e-19	-0.8386	3.31e-15	2.09e-14	-0.0436125	0.464178	0.533354	-0.474958	3.9e-09	3.51e-08	0.431346	2.88e-08	5.26e-07	S	25	20	210	S	28
12936	10090	Pcdha4	protocadherin alpha 4		Tdark					surface	Cell Membrane																																	A	1	0	3	S	2
12944	10090	Crp	C-reactive protein, pentraxin-related		Tbio								SECRETED	-0.172893	0.0943473	0.999959	0.149291	0.145962	0.999631	0.139118	0.174362	0.364954	-0.217975	0.0376478	0.462904	-0.798846	2.51e-11	8.77e-11	-1.45909	2.68e-18	3.1e-17	-1.70439	2.98e-20	4.74e-19	-0.905539	1.13e-12	1.74e-11	-0.660245	1.99e-09	1.89e-08	-0.245295	0.00413395	0.0119535	S	4	4	8	S	5
12946	10090	Cr1l	complement component (3b/4b) receptor 1-like		Tdark	CYTOPLASM							SECRETED	-0.0952716	0.247613	0.999959	-0.0872473	0.288737	0.999631	-0.0205872	0.800394	0.896997	-0.110276	0.182625	0.77238	-1.06182	2.88e-18	2.83e-17	-1.02869	7.12e-18	7.62e-17	-1.15263	2.71e-19	3.63e-18	-0.0908042	0.126845	0.173601	0.0331356	0.571167	0.654055	-0.12394	0.0402022	0.0811198	S	10	10	26	S	10
12951	10090	Crx	cone-rod homeobox	DBTF HOMEO	Tbio	NUCLEUS																																										S	1
12952	10090	Cry1	cryptochrome 1 (photolyase-like)	TC	Tchem	NUCLEUS		unknown	0																																							S	1
12955	10090	Cryab	crystallin, alpha B	PM	Tbio	BOTH	GOLGI							0.038338	0.912599	0.999959	0.0702347	0.840678	0.999631	-0.127384	0.715645	0.845849	0.413431	0.242526	0.81835	0.146738	0.537326	0.573933	-0.575188	0.0203342	0.0270328	-0.902856	0.000568758	0.000875657	-1.04959	9.89e-05	0.000259427	-0.721926	0.00442593	0.00983734	-0.327668	0.173522	0.268266	S	4	4	7	S	2
12960	10090	Crybb1	crystallin, beta B1		Tbio									-0.00640836	0.976747	0.999959	-0.164	0.458032	0.999631	0.0286538	0.896324	0.949024	0.0699733	0.750514	0.974649	-1.44589	3.64e-11	1.25e-10	-0.377611	0.0143939	0.0194868	-1.31437	3.37e-10	1.03e-09	0.131522	0.373531	0.444859	1.06828	2.88e-08	2.13e-07	-0.936757	3.55e-07	4.21e-06	S	1	1	1	S	3
12962	10090	Crybb3	crystallin, beta B3		Tbio																																							S	1	1	1
12965	10090	Crygb	crystallin, gamma B		Tbio	BOTH								0.00424968	0.992466	0.999959	-0.125292	0.780868	0.999631	-1.22221	0.0107056	0.05781	-0.112612	0.802534	0.977882	-0.0454772	0.892372	0.90507	-0.788372	0.0244486	0.0321494	-1.26752	0.000627753	0.000962083	-1.22204	0.00091178	0.00199609	-0.742894	0.0332076	0.0585821	-0.47915	0.160615	0.253337	S	1	0	3	S	1
12966	10090	Crygc	crystallin, gamma C		Tbio	BOTH								0.00424968	0.992467	0.999959	-0.125292	0.780893	0.999631	-1.22221	0.010714	0.05781	-0.112612	0.802557	0.977882	-0.0454772	0.892382	0.90507	-0.788372	0.0244599	0.0321604	-1.26752	0.000628316	0.00096281	-1.22204	0.000912561	0.00199726	-0.742894	0.0332216	0.0585839	-0.47915	0.16065	0.253347	S	1	0	3	S	1
12971	10090	Crym	crystallin, mu	PM	Tbio	BOTH								-0.0455842	0.694064	0.999959	-0.0836605	0.47186	0.999631	-0.234143	0.0509671	0.160423	0.0227973	0.843881	0.98084	-0.454315	4.85e-06	9.39e-06	-0.975566	4.58e-13	2.12e-12	-0.847188	1.56e-11	5.65e-11	-0.392873	4.13e-05	0.000117507	-0.521251	4.77e-07	2.65e-06	0.128378	0.129327	0.21228	S	3	3	4	S	4
12972	10090	Cryz	crystallin, zeta		Tbio			Matrix	0					-0.0229264	0.743101	0.999959	-0.190225	0.010534	0.764188	-0.0411433	0.55729	0.73606	0.00843048	0.903989	0.986439	-0.11283	0.0399309	0.050677	0.404919	1.07e-08	2.81e-08	0.710013	1.44e-14	8.2e-14	0.822843	2.57e-16	1.04e-14	0.517749	4.39e-11	6.58e-10	0.305094	2.13e-06	1.9e-05	S	18	18	52	S	18
12974	10090	Cs	citrate synthase		Tbio	NUCLEUS		Matrix	Metabolism > Carbohydrate metabolism > TCA cycle	nonsurface				-0.0523869	0.641511	0.999959	0.0596244	0.596393	0.999631	0.448276	0.000406308	0.00751949	0.134718	0.236396	0.81835	0.396573	0.000237228	0.000390522	0.0428733	0.656623	0.688655	-0.292116	0.00454459	0.00639031	-0.688689	4.03e-08	2.07e-07	-0.3537	0.00082296	0.00217364	-0.334989	0.00139898	0.00478817	S	16	8	248	S	17
12977	10090	Csf1	colony stimulating factor 1 (macrophage)	PM	Tbio					surface	Cell Membrane	ASSOCIATED	SECRETED																																			S	1
12978	10090	Csf1r	colony stimulating factor 1 receptor	KI-P-TK-PDGFR, PM	Tclin					surface	Cell Membrane			0.0525894	0.630741	0.999959	0.164886	0.13898	0.999631	-0.140383	0.205261	0.406185	0.0432831	0.692182	0.967239	-0.784851	1.95e-11	6.91e-11	-1.01276	2.98e-14	1.65e-13	-0.986044	6.05e-14	3.12e-13	-0.201193	0.0138203	0.0238326	-0.227905	0.00589943	0.0126152	0.0267121	0.731375	0.806144	S	6	5	9	S	6
12988	10090	Csk	c-src tyrosine kinase	KI-P-TK-Csk, PM	Tchem	CYTOPLASM					Cell Membrane			-0.0481624	0.450433	0.999959	-0.0658164	0.304584	0.999631	-0.202345	0.00333363	0.0264613	-0.118735	0.0697705	0.588669	-0.249546	4.34e-05	7.69e-05	-0.130744	0.0183902	0.0245758	-0.150249	0.00750618	0.0102992	0.0992965	0.0681395	0.100373	0.118802	0.0308936	0.0550008	-0.0195052	0.713019	0.790767	S	16	16	39	S	18
12995	10090	Csnk2a1	casein kinase 2, alpha 1 polypeptide	KI-P-CMGC-CK2	Tchem	NUCLEUS								-0.0491245	0.618548	0.999959	-0.0406235	0.680305	0.999631	0.0394866	0.688751	0.827685	0.0502709	0.610421	0.951642	0.158462	0.022247	0.029265	0.236498	0.00111674	0.0017076	0.179528	0.0104305	0.0140909	0.0210656	0.751214	0.797725	0.0780356	0.245029	0.326675	-0.05697	0.393641	0.508444	S	11	10	65	S	12
13000	10090	Csnk2a2	casein kinase 2, alpha prime polypeptide	KI-P-CMGC-CK2	Tchem	NUCLEUS								0.101964	0.0552437	0.999959	-0.0105485	0.837391	0.999631	0.262064	2e-05	0.00184572	0.185204	0.00113402	0.0776121	0.674991	1.68e-13	7.79e-13	0.598343	3.64e-12	1.5e-11	0.32233	1.73e-06	3.4e-06	-0.352661	3.6e-07	1.53e-06	-0.076648	0.172622	0.242921	-0.276013	1.96e-05	0.000124343	S	15	14	98	S	15
13001	10090	Csnk2b	casein kinase 2, beta polypeptide	KI-P	Tbio	BOTH								-0.000634223	0.993939	0.999959	-0.0151724	0.855843	0.999631	-0.00970843	0.907441	0.956111	0.0628505	0.453953	0.915814	0.586473	9.55e-12	3.48e-11	0.574803	1.56e-11	5.88e-11	0.640518	1.06e-12	4.56e-12	0.0540453	0.34164	0.411749	-0.0116695	0.83619	0.875787	0.0657149	0.249212	0.356618	S	8	8	66	S	7
13002	10090	Dnajc5	DnaJ (Hsp40) homolog, subfamily C, member 5		Tbio						Cell Membrane			-0.0541239	0.517562	0.999959	-0.0570272	0.495538	0.999631	-0.0425129	0.610719	0.774895	-0.0261519	0.753815	0.97518	-0.782287	6.73e-15	3.86e-14	-0.453919	4.08e-09	1.12e-08	-0.483203	1.04e-09	2.99e-09	0.299084	8.75e-06	2.85e-05	0.328368	1.97e-06	9.55e-06	-0.0292839	0.607038	0.703909	S	6	6	19	S	5
13003	10090	Vcan	versican		Tbio							CORE	SECRETED	0.00851848	0.919106	0.999959	-0.135886	0.113531	0.999631	-0.156329	0.0706909	0.199951	-0.145643	0.0909368	0.637522	-0.949029	1.02e-15	6.54e-15	-0.691545	4.13e-12	1.69e-11	-0.603434	1.11e-10	3.59e-10	0.345595	6.35e-06	2.12e-05	0.257484	0.000326859	0.000936579	0.0881114	0.176987	0.272371	S	13	13	22	S	17
13004	10090	Ncan	neurocan		Tbio							CORE	SECRETED																															A	1	0	1	S	2
13006	10090	Smc3	structural maintenance of chromosomes 3		Tbio	NUCLEUS								-0.0545193	0.231639	0.999959	-0.0611453	0.181217	0.999631	-0.0726876	0.114371	0.277516	-0.0287871	0.523679	0.927125	0.170452	1.67e-05	3.08e-05	0.280817	1.77e-09	5.1e-09	0.395934	4.83e-13	2.18e-12	0.225481	1.55e-07	7.11e-07	0.110365	0.00249154	0.00586588	0.115116	0.00171209	0.00567412	S	61	61	177	S	57
13007	10090	Csrp1	cysteine and glycine-rich protein 1		Tbio	NUCLEUS								-0.112687	0.734466	0.999959	-0.0508007	0.878365	0.999631	-0.981696	0.00593231	0.0389853	0.0255479	0.938641	0.992481	-0.598262	0.0234522	0.0307317	-0.985631	0.000445793	0.000708624	-2.71642	4.45e-12	1.75e-11	-2.11816	1.51e-09	1.04e-08	-0.387369	0.132933	0.194423	-1.73079	9.67e-08	1.42e-06	S	14	13	230	S	13
13008	10090	Csrp2	cysteine and glycine-rich protein 2		Tbio	NUCLEUS								0.0739676	0.588039	0.999959	-0.102624	0.453466	0.999631	-0.427414	0.00377786	0.0286668	-0.122841	0.370617	0.881028	-0.422416	0.000412903	0.000661812	-0.895899	1.73e-09	4.99e-09	-0.924512	8.65e-10	2.5e-09	-0.502095	5.02e-05	0.000140444	-0.473482	0.000107762	0.000346065	-0.0286129	0.790614	0.853363	S	9	8	34	S	8
13009	10090	Csrp3	cysteine and glycine-rich protein 3		Tbio	NUCLEUS								-0.0269719	0.940511	0.999959	-0.0997095	0.782776	0.999631	-1.07972	0.0055141	0.0372366	0.104346	0.772961	0.975999	-1.02045	0.000775464	0.00120579	-1.49331	5.8e-06	1.12e-05	-3.43439	1.04e-13	5.19e-13	-2.41394	5.76e-10	4.34e-09	-0.47286	0.0942379	0.144633	-1.94108	5.69e-08	9.13e-07	S	5	5	26	S	1
13010	10090	Cst3	cystatin C		Tbio							ASSOCIATED	SECRETED	-0.0809751	0.611731	0.999959	0.00877012	0.956053	0.999631	0.205883	0.202613	0.402795	-0.209978	0.194043	0.780721	-0.594065	8.24e-06	1.56e-05	-1.50665	1.43e-14	8.33e-14	-2.05935	2.43e-18	2.72e-17	-1.46528	2.99e-14	7.18e-13	-0.91259	2.91e-09	2.67e-08	-0.552692	2.39e-05	0.00014686	S	8	8	123	S	8
13012	10090	Cst8	cystatin 8 (cystatin-related epididymal spermatogenic)		Tbio	CYTOPLASM						ASSOCIATED	SECRETED	0.221462	0.0537358	0.999959	0.372286	0.0021545	0.487735	0.0764669	0.492182	0.686272	0.268858	0.0211032	0.364817	-0.636178	2.94e-07	6.39e-07	1.18569	2.56e-13	1.24e-12	0.809901	2.33e-09	6.35e-09	1.44608	1.29e-15	4.5e-14	1.82187	1.98e-18	1.71e-16	-0.375793	0.000568495	0.00220977	S	4	4	25	S	4
13013	10090	Cst9	cystatin 9		Tdark							ASSOCIATED	SECRETED																															S	1	1	1
13014	10090	Cstb	cystatin B		Tbio	CYTOPLASM						ASSOCIATED		-0.10131	0.358385	0.999959	-0.146469	0.187922	0.999631	-0.44777	0.00031114	0.00649554	-0.152427	0.171151	0.757188	-1.62731	3.47e-17	2.78e-16	-1.32574	9.8e-15	5.93e-14	-0.963123	3.37e-11	1.17e-10	0.664186	1.04e-07	4.92e-07	0.30157	0.00390288	0.00879087	0.362615	0.000726411	0.00273955	S	8	8	118	S	8
13016	10090	Ctbp1	C-terminal binding protein 1	TC	Tbio	NUCLEUS								-0.100894	0.0300236	0.999959	-0.0399003	0.37317	0.999631	-0.0993085	0.0324801	0.119116	-0.0480608	0.284994	0.836231	-0.531815	1.16e-15	7.4e-15	-0.267355	2.11e-08	5.37e-08	-0.192699	7.42e-06	1.36e-05	0.339115	1.17e-10	1.04e-09	0.26446	2.63e-08	1.97e-07	0.0746552	0.0460267	0.0905444	S	13	7	50	S	13
13017	10090	Ctbp2	C-terminal binding protein 2	TC	Tchem	NUCLEUS								0.0873564	0.237816	0.999959	-0.0498267	0.496989	0.999631	-0.219036	0.00535895	0.0364862	0.0115246	0.874658	0.983398	-0.412591	3.96e-08	9.48e-08	-0.206558	0.00105529	0.00161733	-0.120397	0.0434511	0.0547765	0.292194	1.55e-05	4.77e-05	0.206032	0.00108193	0.00278792	0.0861613	0.142038	0.229163	S	16	10	44	S	14
13018	10090	Ctcf	CCCTC-binding factor	DBTF ZNF-C2H2	Tbio	NUCLEUS								-0.0357144	0.629204	0.999959	-0.14734	0.0539118	0.999631	-0.225175	0.00470459	0.033514	-0.0325633	0.659643	0.960553	-0.459527	1.07e-08	2.74e-08	-0.529592	4.93e-10	1.53e-09	-0.358763	1.17e-06	2.35e-06	0.100765	0.101552	0.142684	-0.0700642	0.24963	0.331906	0.170829	0.00748725	0.0198682	S	14	13	31	S	15
13019	10090	Ctf1	cardiotrophin 1		Tbio							ASSOCIATED	SECRETED																															S	2	2	2	A	1
13024	10090	Ctla2a	cytotoxic T lymphocyte-associated protein 2 alpha											-0.194881	0.35478	0.999959	-0.031885	0.878724	0.999631	-0.352901	0.099646	0.252955	-0.271035	0.201394	0.791971	-0.58533	0.000477425	0.000758571	-0.658541	0.000121522	0.00020455	-1.30073	8.29e-10	2.41e-09	-0.7154	4.13e-05	0.000117486	-0.0732115	0.628995	0.706529	-0.642189	0.000165404	0.000760705	S	2	1	3	S	1
13025	10090	Ctla2b	cytotoxic T lymphocyte-associated protein 2 beta																																									A	1	0	2	S	1
13026	10090	Pcyt1a	phosphate cytidylyltransferase 1, choline, alpha isoform		Tbio	CYTOPLASM	ENDORETICULUM							0.0556648	0.510904	0.999959	0.0060301	0.942997	0.999631	-0.220115	0.013753	0.0677173	-0.00291562	0.972419	0.995389	0.427594	1.15e-07	2.63e-07	0.475351	1.42e-08	3.69e-08	0.456859	3.17e-08	7.52e-08	0.0292659	0.643392	0.702718	0.0477572	0.451265	0.542657	-0.0184913	0.769657	0.836104	S	14	10	40	S	14
13030	10090	Ctsb	cathepsin B		Tchem							ASSOCIATED	SECRETED	-0.107184	0.100634	0.999959	0.0458485	0.473453	0.999631	-0.0636384	0.321843	0.531796	-0.0297343	0.641067	0.956147	-1.04674	5.07e-21	8.25e-20	-0.75923	5.39e-17	4.95e-16	-0.828711	4.5e-18	4.81e-17	0.218026	4.35e-05	0.000123124	0.287508	5.68e-07	3.11e-06	-0.0694816	0.14032	0.226866	S	11	11	158	S	12
13032	10090	Ctsc	cathepsin C		Tchem							ASSOCIATED		-0.0722533	0.56545	0.999959	0.0564886	0.652783	0.999631	0.154749	0.223319	0.42709	0.0605729	0.629599	0.953376	-1.2306	2.88e-15	1.73e-14	-1.73588	1.78e-19	2.63e-18	-2.03363	1.72e-21	3.71e-20	-0.803026	1.45e-10	1.26e-09	-0.505274	1.66e-06	8.17e-06	-0.297753	0.00154582	0.00519176	S	12	12	45	S	10
13033	10090	Ctsd	cathepsin D		Tchem							ASSOCIATED	SECRETED	-0.0632552	0.407724	0.999959	0.0133785	0.860155	0.999631	-0.158164	0.0448848	0.146444	-0.112007	0.147981	0.729294	-0.305899	7.26e-06	1.38e-05	-0.0702409	0.226668	0.259921	0.322917	3.07e-06	5.88e-06	0.628815	2.62e-12	3.54e-11	0.235658	0.000246201	0.000724741	0.393158	9.32e-08	1.38e-06	S	12	11	125	S	13
13034	10090	Ctse	cathepsin E		Tchem							ASSOCIATED																																				S	1
13036	10090	Ctsh	cathepsin H		Tchem							ASSOCIATED		-0.0384041	0.734062	0.999959	0.129304	0.257887	0.999631	-0.333635	0.00598467	0.0392098	-0.0908673	0.423778	0.904543	-1.59875	3.98e-18	3.79e-17	-2.01637	4.73e-21	1e-19	-1.42688	9.9e-17	8.25e-16	0.171871	0.0599709	0.0894291	-0.417627	4.43e-05	0.000155829	0.589498	1.68e-07	2.27e-06	S	10	10	108	S	10
13038	10090	Ctsk	cathepsin K		Tchem							ASSOCIATED		-0.238444	0.216582	0.999959	0.205954	0.284114	0.999631	-0.171019	0.372193	0.57956	-0.235283	0.222564	0.80691	-1.02025	1.76e-08	4.37e-08	-1.9847	1.71e-15	1.19e-14	-1.51261	2.15e-12	8.85e-12	-0.492365	0.00101493	0.00220133	-0.964452	5.42e-08	3.77e-07	0.472088	0.00151812	0.00510669	S	1	1	1	S	1
13039	10090	Ctsl	cathepsin L		Tchem							ASSOCIATED		-0.102872	0.548281	0.999959	-0.0140244	0.934556	0.999631	0.315912	0.0727433	0.204035	0.207319	0.231029	0.81179	0.179641	0.152653	0.179148	-0.812965	2e-07	4.52e-07	-0.798543	2.78e-07	5.95e-07	-0.978184	4.99e-09	3.09e-08	-0.992607	3.65e-09	3.3e-08	0.0144222	0.90706	0.936626	S	8	7	66	S	9
13040	10090	Ctss	cathepsin S		Tchem							ASSOCIATED		0.128556	0.707626	0.999959	0.317719	0.357167	0.999631	-0.829117	0.0212777	0.0900874	-0.187698	0.584535	0.944824	-1.17892	5.43e-05	9.5e-05	-2.05298	3.32e-09	9.27e-09	-1.84302	3.12e-08	7.4e-08	-0.664096	0.0130869	0.0226767	-0.874055	0.00157065	0.00388729	0.209958	0.411669	0.526114	S	2	2	4	S	3
13041	10090	Ctsw	cathepsin W		Tbio							ASSOCIATED																																S	1	1	1
13043	10090	Cttn	cortactin		Tbio	CYTOPLASM	GOLGI							0.0267299	0.749707	0.999959	-0.0700906	0.405448	0.999631	-0.294061	0.00144415	0.0154314	-0.0882295	0.296794	0.842549	-0.0453669	0.511547	0.549339	-0.0706366	0.309133	0.34684	0.206591	0.00496321	0.00695624	0.251958	0.000857978	0.00188906	-0.0252697	0.713976	0.778285	0.277228	0.000308896	0.0013022	S	28	28	122	S	28
13046	10090	Celf1	CUGBP, Elav-like family member 1	RNA										0.0311142	0.693664	0.999959	-0.0481999	0.542556	0.999631	-0.107364	0.180758	0.373871	0.00380755	0.961501	0.993933	0.571826	8.91e-12	3.26e-11	0.792686	1.81e-15	1.25e-14	0.771646	3.76e-15	2.35e-14	0.19982	0.000893947	0.00195975	0.22086	0.000307211	0.000886886	-0.0210401	0.701639	0.781547	S	16	11	76	S	17
13047	10090	Cux1	cut-like homeobox 1	DBTF HOMEO										0.0132504	0.864953	0.999959	-0.0811832	0.302097	0.999631	0.144115	0.0726715	0.203893	-0.0985173	0.212568	0.79546	-0.779943	9.48e-15	5.29e-14	-0.366182	3.47e-07	7.67e-07	-0.10516	0.0740558	0.0905911	0.674784	4.28e-13	7.42e-12	0.413762	3.37e-08	2.43e-07	0.261022	6.89e-05	0.000359588	S	43	43	83	S	39
13048	10090	Cux2	cut-like homeobox 2	DBTF HOMEO	Tbio	NUCLEUS								-0.0960977	0.637328	0.999959	-0.240172	0.243724	0.999631	0.0343801	0.865822	0.933417	-0.167733	0.412553	0.902518	0.169088	0.231774	0.264846	-0.175302	0.215462	0.247969	-0.280368	0.0518124	0.0646066	-0.449456	0.00282839	0.00560218	-0.34439	0.0185737	0.0351532	-0.105066	0.454258	0.565643	R	1	1	1	S	2
13052	10090	Cxadr	coxsackie virus and adenovirus receptor	PM	Tbio	CYTOPLASM				surface	Cell Membrane		SECRETED	0.00859066	0.87841	0.999959	-0.0582828	0.303985	0.999631	-0.0408687	0.46882	0.665758	-0.163258	0.00670705	0.197382	-0.88744	1.39e-19	1.74e-18	-0.618086	3.77e-15	2.47e-14	-0.554354	6.92e-14	3.53e-13	0.333085	1.23e-08	6.98e-08	0.269354	7.17e-07	3.84e-06	0.0637317	0.153741	0.244203	S	8	8	17	S	8
13056	10090	Cyb561	cytochrome b-561		Tbio					nonsurface				-0.0162985	0.933631	0.999959	0.0503199	0.797203	0.999631	0.238065	0.230086	0.434559	-0.299473	0.134063	0.719191	-0.509111	0.000809657	0.00125588	-0.695406	1.75e-05	3.21e-05	-0.602165	0.000122239	0.000201043	-0.0930533	0.502807	0.570377	-0.186294	0.184448	0.256577	0.0932409	0.501952	0.611274	S	1	1	7	S	1
13057	10090	Cyba	cytochrome b-245, alpha polypeptide		Tbio	NUCLEUS	GOLGI			nonsurface	Cell Membrane			0.0915177	0.565563	0.999959	0.0940478	0.554935	0.999631	0.0282929	0.858617	0.929692	-0.0277954	0.861076	0.982388	-0.853159	3.77e-09	1.02e-08	-0.66298	5.34e-07	1.16e-06	-0.819868	8.74e-09	2.22e-08	0.0332913	0.754379	0.800218	0.190178	0.0810506	0.127124	-0.156887	0.146941	0.235207	S	2	2	4	S	2
13058	10090	Cybb	cytochrome b-245, beta polypeptide	PM	Tchem		GOLGI			surface	Cell Membrane			0.0487262	0.762434	0.999959	-0.0688149	0.669707	0.999631	-0.172511	0.289188	0.496362	-0.110634	0.494017	0.925858	-0.809934	2.27e-08	5.57e-08	-0.807584	2.41e-08	6.07e-08	-0.885104	3.58e-09	9.51e-09	-0.0751707	0.496127	0.563994	0.00234914	0.982967	0.987643	-0.0775199	0.482868	0.593176	S	7	7	9	S	6
13063	10090	Cycs	cytochrome c, somatic		Tchem	NUCLEUS		IMS	Metabolism > Metals and cofactors > Heme-containing proteins | Metabolism > Electron carriers > Cytochromes | OXPHOS > OXPHOS subunits | OXPHOS > Cytochrome C | Mitochondrial dynamics and surveillance > Apoptosis					-0.0319769	0.809341	0.999959	-0.0307212	0.816685	0.999631	-0.0860427	0.51761	0.706255	-0.0569613	0.667715	0.963607	0.0121596	0.89209	0.904945	-1.33165	8.78e-16	6.55e-15	0.133301	0.14384	0.169415	0.121141	0.182774	0.238655	-1.34381	6.84e-16	3.2e-14	1.46495	6.22e-17	3.04e-14	S	12	4	346	S	11
13067	10090	Cyct	cytochrome c, testis											0.119471	0.506798	0.999959	0.405982	0.0302709	0.999631	0.667795	0.000825533	0.0111148	0.454875	0.0162902	0.319829	1.90742	8.56e-13	3.57e-12	0.0974048	0.559438	0.596487	-0.675018	0.000283287	0.000448917	-2.58244	2.65e-16	1.07e-14	-1.81002	3.2e-12	6.22e-11	-0.772422	5.33e-05	0.000288642	S	12	8	193	S	13
13070	10090	Cyp11a1	cytochrome P450, family 11, subfamily a, polypeptide 1		Tclin			MIM	Metabolism > Lipid metabolism > Cholesterol, bile acid, steroid synthesis | Metabolism > Metals and cofactors > Heme-containing proteins					-0.477528	0.000656117	0.110422	0.172734	0.175266	0.999631	-0.175722	0.168167	0.356983	0.12147	0.336334	0.86573	1.62791	7.08e-16	4.66e-15	1.38136	5.91e-14	3.11e-13	1.38709	5.3e-14	2.76e-13	-0.240826	0.0328447	0.052048	-0.246549	0.0291836	0.0523196	0.0057232	0.958011	0.969826	S	11	11	33	S	11
13074	10090	Cyp17a1	cytochrome P450, family 17, subfamily a, polypeptide 1		Tclin		ENDORETICULUM							-0.526975	4.64e-05	0.0142797	0.125437	0.259511	0.999631	0.171186	0.127611	0.297833	-0.025246	0.818445	0.978391	1.98432	5.62e-19	6.28e-18	1.47023	2.56e-15	1.72e-14	1.8363	5.19e-18	5.49e-17	-0.148017	0.157011	0.208656	-0.514092	1.91e-05	7.32e-05	0.366075	0.00113015	0.00399884	S	17	17	103	S	16
13078	10090	Cyp1b1	cytochrome P450, family 1, subfamily b, polypeptide 1		Tchem					nonsurface				0.0239574	0.838975	0.999959	-0.0650113	0.58227	0.999631	0.0772546	0.513816	0.704021	-0.070894	0.548821	0.935058	-1.22592	3.25e-16	2.24e-15	-1.16174	1.43e-15	1.02e-14	-0.647564	2.79e-09	7.54e-09	0.578358	2.94e-08	1.54e-07	0.0641803	0.422395	0.515596	0.514177	2.81e-07	3.46e-06	S	12	12	19	S	11
13086	10090	Cyp2a4	cytochrome P450, family 2, subfamily a, polypeptide 4		Tbio	CYTOPLASM																																										S	1
13089	10090	Cyp2b13	cytochrome P450, family 2, subfamily b, polypeptide 13																																													S	1
13098	10090	Cyp2c39	cytochrome P450, family 2, subfamily c, polypeptide 39		Tchem	CYTOPLASM								0.180192	0.0657661	0.999959	0.0974564	0.308899	0.999631	0.324801	0.00181634	0.0179485	0.0751974	0.430588	0.907821	0.295616	0.000792148	0.00123049	0.343354	0.000148832	0.000248306	-0.0542174	0.500472	0.539167	-0.349833	0.000118167	0.000305148	0.0477382	0.552699	0.637419	-0.397571	2.13e-05	0.000133219	S	1	1	2	S	1
13106	10090	Cyp2e1	cytochrome P450, family 2, subfamily e, polypeptide 1		Tchem	CYTOPLASM								0.212281	0.180614	0.999959	-0.114665	0.464287	0.999631	0.064806	0.678135	0.820604	-0.501793	0.00308487	0.133886	-0.925926	2.13e-08	5.25e-08	-1.40425	1.54e-12	6.65e-12	-0.821451	2.18e-07	4.73e-07	0.104474	0.407395	0.47894	-0.478325	0.000557509	0.00152255	0.582799	5.24e-05	0.000284363	S	3	3	4	S	1
13107	10090	Cyp2f2	cytochrome P450, family 2, subfamily f, polypeptide 2		Tbio	CYTOPLASM																																						S	1	1	1
13109	10090	Cyp2j5	cytochrome P450, family 2, subfamily j, polypeptide 5											-0.178226	0.313036	0.999959	0.200394	0.257821	0.999631	0.268639	0.13285	0.305836	-0.142156	0.419398	0.903741	-1.61746	5.13e-14	2.54e-13	-1.76794	4.76e-15	3.07e-14	-1.87368	9.78e-16	6.68e-15	-0.256224	0.0498773	0.0757728	-0.150483	0.239848	0.3208	-0.105741	0.406204	0.520797	S	2	1	2	S	1
13110	10090	Cyp2j6	cytochrome P450, family 2, subfamily j, polypeptide 6		Tchem	CYTOPLASM								-0.0258826	0.770349	0.999959	0.0501262	0.572672	0.999631	0.129019	0.153102	0.336474	-0.106662	0.234785	0.815237	-1.16716	1.54e-18	1.58e-17	-0.762378	1.89e-13	9.26e-13	-0.390755	5.49e-07	1.14e-06	0.776402	1.17e-13	2.33e-12	0.404779	2.91e-07	1.69e-06	0.371623	1.32e-06	1.3e-05	S	6	4	11	S	5
13112	10090	Cyp3a11	cytochrome P450, family 3, subfamily a, polypeptide 11		Tclin					nonsurface				0.155487	0.583396	0.999959	0.362382	0.206683	0.999631	-0.261503	0.358777	0.568125	0.268996	0.345391	0.87057	-1.48724	1.68e-08	4.18e-08	-1.82343	1.98e-10	6.4e-10	-1.91552	6.27e-11	2.09e-10	-0.428281	0.0378348	0.0590008	-0.336186	0.0986085	0.150377	-0.0920951	0.644171	0.733986	S	2	0	4	S	1
13113	10090	Cyp3a13	cytochrome P450, family 3, subfamily a, polypeptide 13							nonsurface																																						S	1
13120	10090	Cyp4b1	cytochrome P450, family 4, subfamily b, polypeptide 1		Tbio					nonsurface																																		S	2	2	2
13121	10090	Cyp51	cytochrome P450, family 51		Tchem		ENDORETICULUM			nonsurface				-0.276173	0.0687844	0.999959	-0.0764082	0.604334	0.999631	0.157216	0.290184	0.497781	-0.250595	0.0969045	0.647192	-1.1082	2.39e-11	8.37e-11	-0.75745	9.42e-08	2.2e-07	-1.28589	5.94e-13	2.65e-12	-0.177687	0.115415	0.159826	0.35075	0.00317969	0.00730244	-0.528438	3.59e-05	0.000207328	S	19	19	59	S	17
13123	10090	Cyp7b1	cytochrome P450, family 7, subfamily b, polypeptide 1		Tbio					nonsurface				-0.0141847	0.925169	0.999959	-0.0267366	0.859508	0.999631	0.270835	0.081363	0.220136	-0.0397485	0.792513	0.977651	-0.83602	5.05e-09	1.35e-08	-1.29382	1.55e-13	7.67e-13	-1.18243	1.55e-12	6.52e-12	-0.346413	0.00238935	0.00478802	-0.457796	0.000128642	0.000405266	0.111384	0.295941	0.408089	S	4	4	4	S	3
13131	10090	Dab1	disabled 1		Tbio									-0.0444979	0.715058	0.999959	0.00247182	0.9838	0.999631	-0.0763779	0.531897	0.716939	-0.0221089	0.85593	0.982246	-0.474719	1.68e-06	3.38e-06	-0.3128	0.000510418	0.00080588	-0.253914	0.00361706	0.00513772	0.220805	0.0101559	0.0179828	0.161919	0.0534987	0.0886914	0.0588861	0.470914	0.58141	S	1	1	1	A	1
13132	10090	Dab2	disabled 2, mitogen-responsive phosphoprotein		Tbio									-0.0255351	0.882208	0.999959	-0.218298	0.211828	0.999631	-0.227574	0.193602	0.391382	-0.0855437	0.620357	0.953118	-1.75912	1.77e-15	1.1e-14	-0.493345	0.00027898	0.000451796	-1.09029	3.16e-10	9.67e-10	0.668829	4.36e-06	1.51e-05	1.26577	9.22e-12	1.63e-10	-0.596945	2.42e-05	0.000148384	S	33	33	146	S	32
13134	10090	Dach1	dachshund 1 (Drosophila)	DBTF pDNA	Tbio	BOTH								0.0169191	0.919299	0.999959	-0.0653299	0.696022	0.999631	-0.0177206	0.91549	0.959262	-0.115025	0.49281	0.925233	-0.563164	1.63e-05	3.01e-05	-0.73094	2.15e-07	4.85e-07	-0.725071	2.5e-07	5.38e-07	-0.161908	0.15329	0.204444	-0.167776	0.139409	0.20256	0.00586808	0.958031	0.969826	S	3	2	6	S	4
13135	10090	Dad1	defender against cell death 1		Tbio					nonsurface				-0.048654	0.720655	0.999959	0.0429502	0.752195	0.999631	0.191158	0.167101	0.355419	-0.050637	0.709803	0.969022	-0.712554	1.2e-08	3.05e-08	-0.490483	9.77e-06	1.83e-05	-0.10991	0.246581	0.280842	0.602644	3.13e-07	1.34e-06	0.22207	0.0232943	0.0430439	0.380574	0.000283138	0.00120827	S	3	3	24	S	3
13136	10090	Cd55	CD55 molecule, decay accelerating factor for complement	PM	Tbio					surface	Cell Membrane		SECRETED	0.113248	0.365284	0.999959	0.290232	0.0257281	0.995353	0.37757	0.0048196	0.0340852	0.32819	0.0127017	0.273619	1.43552	4.11e-14	2.06e-13	0.985186	4.44e-10	1.38e-09	0.559741	1.76e-05	3.14e-05	-0.875781	5.85e-09	3.56e-08	-0.450336	0.000294906	0.000855258	-0.425445	0.000551272	0.00215136	S	9	5	25	S	9
13137	10090	Cd55b	CD55 molecule, decay accelerating factor for complement B		Tbio					surface	Cell Membrane		SECRETED	0.116594	0.220447	0.999959	0.209598	0.0324184	0.999631	0.41036	0.000145186	0.00424945	0.256784	0.0101725	0.248262	1.61678	1.06e-17	9.2e-17	0.93925	1.92e-11	7.13e-11	0.540462	1.77e-06	3.47e-06	-1.07632	6.49e-13	1.08e-11	-0.677529	2.73e-08	2.04e-07	-0.398788	0.000144699	0.000679996	S	9	5	28	S	9
13138	10090	Dag1	dystroglycan 1	PM	Tbio	CYTOPLASM				surface	Cell Membrane		SECRETED	-0.00119503	0.989002	0.999959	0.0211119	0.807711	0.999631	-0.414319	4.83e-05	0.00256777	-0.013263	0.878439	0.983398	-0.488732	5.2e-07	1.1e-06	-0.791504	1.91e-11	7.08e-11	-0.521965	1.56e-07	3.43e-07	-0.0332336	0.671527	0.728914	-0.302773	0.000478928	0.00132712	0.269539	0.00153786	0.00516666	S	15	15	45	S	15
13139	10090	Dgka	diacylglycerol kinase, alpha	KI-L, PM	Tbio									-0.0172734	0.900099	0.999959	-0.064671	0.638995	0.999631	-0.253314	0.0740008	0.206439	-0.007655	0.955629	0.993386	0.0528938	0.585843	0.620708	0.112865	0.248959	0.283851	-0.104168	0.286544	0.322672	-0.157062	0.112135	0.155746	0.0599712	0.537003	0.623618	-0.217033	0.031015	0.0653834	S	7	7	10	S	4
13142	10090	Dao	D-amino acid oxidase		Tchem									0.0387859	0.824767	0.999959	-0.413524	0.024393	0.995353	0.480161	0.0100416	0.0553975	-0.0994775	0.57109	0.939792	-2.13188	6.29e-16	4.17e-15	-1.12848	4.46e-09	1.22e-08	-1.24642	5.04e-10	1.51e-09	0.885457	5.18e-07	2.12e-06	1.0034	4.95e-08	3.46e-07	-0.117945	0.407983	0.522643	S	3	3	3	S	3
13143	10090	Dapk2	death-associated protein kinase 2	KI-P-CAMK-DAPK-DAPK	Tchem	BOTH	GOLGI							-0.022213	0.9103	0.999959	0.0754481	0.702326	0.999631	0.0378566	0.847775	0.923762	0.152348	0.442185	0.912775	-0.608522	5.82e-05	0.00010151	-0.699328	7.95e-06	1.51e-05	-0.491292	0.000718862	0.00109533	0.11723	0.377416	0.44889	-0.0908058	0.493067	0.582966	0.208035	0.122148	0.202692	S	2	2	2	S	2
13144	10090	Dapk3	death-associated protein kinase 3	KI-P-CAMK-DAPK-DAPK	Tchem	BOTH								-0.0789772	0.572711	0.999959	0.00366471	0.979057	0.999631	-0.202779	0.154127	0.338016	-0.058186	0.677311	0.965457	-0.204939	0.0403737	0.0511967	0.0142094	0.883052	0.896621	-0.325704	0.00186579	0.00272938	-0.120764	0.216851	0.276742	0.219149	0.0291196	0.0522224	-0.339913	0.00125433	0.00436523	S	6	6	9	S	5
13163	10090	Daxx	Fas death domain-associated protein	TC	Tbio	BOTH								0.0566916	0.460166	0.999959	0.016329	0.830758	0.999631	-0.149996	0.0576348	0.174918	0.029439	0.700269	0.967239	1.16412	3.21e-20	4.59e-19	0.9715	6e-18	6.56e-17	1.06852	3.89e-19	5.05e-18	-0.0955939	0.0885521	0.126498	-0.192617	0.00127089	0.00322695	0.0970235	0.0841014	0.149063	S	12	12	24	S	7
13164	10090	Dazl	deleted in azoospermia-like		Tbio	BOTH								0.129446	0.378249	0.999959	0.0017672	0.990332	0.999631	-0.0363587	0.803242	0.898655	-0.155686	0.2908	0.839364	1.3502	1.18e-14	6.48e-14	1.42269	2.88e-15	1.92e-14	1.71469	1.62e-17	1.58e-16	0.36449	0.00089104	0.00195387	0.0724854	0.470447	0.56084	0.292004	0.00608499	0.0165718	S	11	11	33	S	10
13167	10090	Dbi	diazepam binding inhibitor	PM	Tbio		GOLGI	unknown	Metabolism > Lipid metabolism					0.00286533	0.989775	0.999959	-0.0811578	0.716953	0.999631	-0.887696	0.000430827	0.00779052	-0.0843327	0.706412	0.968313	-0.763314	0.000263094	0.00043106	-0.437217	0.024878	0.0326622	-0.815136	0.000119686	0.000197145	-0.0518229	0.781792	0.823278	0.326096	0.0885599	0.137111	-0.377919	0.0501755	0.0971105	S	5	4	113	S	4
13168	10090	Dbil5	diazepam binding inhibitor-like 5											0.239009	0.199091	0.999959	0.378361	0.0467267	0.999631	0.855819	6.5e-05	0.0027948	0.365045	0.0544207	0.535349	0.941217	9.16e-06	1.73e-05	-0.218875	0.227656	0.260915	0.153254	0.395434	0.433332	-0.787963	0.000108096	0.000281165	-1.16009	2.73e-07	1.61e-06	0.372129	0.044645	0.0885093	S	6	6	171	S	6
13169	10090	Dbnl	drebrin-like		Tbio	CYTOPLASM					Cell Membrane			0.00380507	0.957926	0.999959	-0.074963	0.303423	0.999631	-0.126749	0.0873223	0.230866	-0.0492497	0.496561	0.925858	-0.451026	7.27e-10	2.15e-09	-0.641236	1.38e-13	6.88e-13	-0.416115	4.24e-09	1.12e-08	0.0349105	0.505005	0.572449	-0.19021	0.00088773	0.00232363	0.22512	0.000135668	0.000642888	S	20	20	86	S	25
13171	10090	Dbt	dihydrolipoamide branched chain transacylase E2		Tbio	CYTOPLASM		Matrix	Metabolism > Amino acid metabolism > Branched-chain amino acid metabolism | Metabolism > Amino acid metabolism > Branched-chain amino acid dehydrogenase complex					-0.116818	0.239211	0.999959	-0.0848383	0.389808	0.999631	0.146068	0.143944	0.323341	-0.130098	0.191291	0.780721	-0.119466	0.104802	0.125802	-0.197658	0.00949907	0.0131442	-0.0336199	0.641513	0.67524	0.0858458	0.238984	0.301699	-0.0781923	0.28256	0.368189	0.164038	0.0286904	0.0611809	S	21	21	76	S	20
13175	10090	Dclk1	doublecortin-like kinase 1	KI-P-CAMK-DCAMKL	Tchem																																							S	2	2	2
13177	10090	Eci1	enoyl-Coenzyme A delta isomerase 1		Tbio			Matrix	Metabolism > Lipid metabolism > Fatty acid oxidation					-0.103047	0.243527	0.999959	-0.0789755	0.368942	0.999631	0.0483016	0.580885	0.753729	-0.0701003	0.424432	0.904543	-0.73225	3.08e-13	1.37e-12	-0.627577	1.48e-11	5.59e-11	-0.340353	3.94e-06	7.45e-06	0.391897	3.53e-07	1.5e-06	0.104674	0.095839	0.146777	0.287223	4.83e-05	0.000265579	S	14	14	84	S	13
13178	10090	Dck	deoxycytidine kinase	KI-M	Tchem	BOTH								-0.0257425	0.864128	0.999959	-0.108957	0.47093	0.999631	0.155356	0.306347	0.516162	-0.162708	0.284474	0.836231	0.715301	8.96e-08	2.06e-07	0.851596	2.53e-09	7.15e-09	0.816723	6.17e-09	1.59e-08	0.101422	0.333952	0.404157	0.136295	0.196829	0.270759	-0.0348733	0.73804	0.811332	S	1	1	1	S	2
13179	10090	Dcn	decorin		Tbio							CORE	SECRETED	0.00532028	0.981659	0.999959	-0.0752334	0.745359	0.999631	-0.609287	0.013041	0.0653323	-0.0584691	0.800658	0.977798	-1.08418	4.53e-07	9.66e-07	-2.33878	1.02e-14	6.15e-14	-2.47717	2.16e-15	1.39e-14	-1.39299	3.2e-09	2.07e-08	-1.2546	2.82e-08	2.09e-07	-0.138395	0.424202	0.538028	S	17	15	458	S	17
13180	10090	Pcbd1	pterin 4 alpha carbinolamine dehydratase/dimerization cofactor of hepatocyte nuclear factor 1 alpha (TCF1) 1	TC	Tbio	NUCLEUS								0.0352138	0.792471	0.999959	-0.0610816	0.648544	0.999631	-0.603021	0.000100793	0.00353628	-0.000212243	0.998734	0.999772	-1.51037	4.4e-14	2.2e-13	-1.5801	1.32e-14	7.79e-14	-0.791106	1.31e-07	2.9e-07	0.71926	7.44e-07	2.96e-06	-0.0697292	0.554115	0.638602	0.788989	1.38e-07	1.9e-06	S	2	1	4	S	2
13185	10090	Vps26c	Down syndrome critical region gene 3		Tbio	NUCLEUS								-0.0262356	0.713228	0.999959	0.0233329	0.743708	0.999631	-0.0685267	0.340569	0.551039	-0.0561449	0.433624	0.908568	-0.551945	1.26e-12	5.14e-12	0.0164646	0.736839	0.764006	-0.33566	9.09e-08	2.04e-07	0.216285	0.000100737	0.000263744	0.568409	5.96e-13	1.38e-11	-0.352125	3.56e-08	6.3e-07	S	8	8	19	S	6
13191	10090	Dctn1	dynactin 1		Tbio	CYTOPLASM								0.0882812	0.0528756	0.999959	-0.0294956	0.504568	0.999631	-0.0291617	0.509364	0.699613	-0.0126228	0.774453	0.975999	0.0862439	0.0120105	0.0163402	0.259413	4.42e-09	1.21e-08	0.340251	8.6e-12	3.25e-11	0.254007	6.9e-09	4.14e-08	0.173169	7.58e-06	3.18e-05	0.0808381	0.0178726	0.0414536	S	52	52	244	S	59
13194	10090	Ddb1	damage specific DNA binding protein 1		Tbio	BOTH								0.00679896	0.858073	0.999959	0.0164832	0.665075	0.999631	0.00189186	0.960303	0.979862	0.0237822	0.532993	0.930253	0.544205	1.01e-19	1.29e-18	0.680813	1.35e-22	4.08e-21	0.648985	5.64e-22	1.35e-20	0.104781	0.000400498	0.000935133	0.136608	1.3e-05	5.17e-05	-0.0318275	0.237657	0.343506	S	54	54	254	S	58
13195	10090	Ddc	dopa decarboxylase		Tclin									-0.177772	0.231025	0.999959	-0.0547839	0.708688	0.999631	-0.373797	0.0157433	0.0733755	-0.230165	0.124254	0.705131	-0.435871	0.000552884	0.00087165	-0.414895	0.000918409	0.00141539	-1.46396	4.68e-14	2.46e-13	-1.02809	2.94e-10	2.39e-09	0.0209756	0.854283	0.889892	-1.04907	1.85e-10	7.46e-09	S	3	3	4	S	1
13196	10090	Asap1	ArfGAP with SH3 domain, ankyrin repeat and PH domain1		Tbio									0.0955528	0.292983	0.999959	0.0317909	0.724011	0.999631	-0.10181	0.263174	0.468536	0.0776544	0.391116	0.890309	0.527374	1.52e-09	4.31e-09	0.504587	3.95e-09	1.09e-08	0.470706	1.69e-08	4.14e-08	-0.056668	0.371994	0.443273	-0.0227876	0.718139	0.781558	-0.0338804	0.59198	0.691395	S	19	15	33	S	18
13200	10090	Ddost	dolichyl-di-phosphooligosaccharide-protein glycotransferase		Tchem		ENDORETICULUM			nonsurface				0.00774906	0.947917	0.999959	-0.031041	0.793698	0.999631	0.405373	0.0018519	0.0181499	-0.177619	0.142289	0.723414	-0.609675	4.65e-07	9.89e-07	-0.103555	0.290211	0.327076	0.0202768	0.834509	0.853122	0.629952	2.57e-07	1.12e-06	0.506121	1.01e-05	4.13e-05	0.123831	0.207702	0.308617	S	11	11	87	S	12
13202	10090	Ddt	D-dopachrome tautomerase		Tbio	CYTOPLASM								0.114297	0.506785	0.999959	0.00198529	0.990762	0.999631	0.208781	0.229651	0.434401	0.206623	0.234373	0.815237	0.273626	0.0289083	0.0374785	-0.725072	9.87e-07	2.08e-06	-0.84781	5.51e-08	1.27e-07	-1.12144	1.35e-10	1.18e-09	-0.998699	1.85e-09	1.77e-08	-0.122738	0.312099	0.425198	S	9	9	79	S	10
13204	10090	Dhx15	DEAH (Asp-Glu-Ala-His) box polypeptide 15	RNA	Tbio	NUCLEUS								-0.0061129	0.906815	0.999959	-0.0423288	0.42038	0.999631	-0.00608993	0.907163	0.956111	-0.0570948	0.279453	0.834111	0.421451	7.21e-13	3.04e-12	0.694864	8.14e-19	1.05e-17	0.689564	1.01e-18	1.21e-17	0.268112	2.43e-08	1.3e-07	0.273413	1.63e-08	1.27e-07	-0.00530063	0.884768	0.921077	S	35	34	272	S	32
13205	10090	Ddx3x	DEAD/H (Asp-Glu-Ala-Asp/His) box polypeptide 3, X-linked		Tchem	BOTH								-0.183758	0.0123839	0.766591	-0.0480351	0.489718	0.999631	-0.0896401	0.202234	0.402439	-0.0885018	0.207852	0.792772	-0.946114	1.21e-17	1.04e-16	-0.795986	1.51e-15	1.06e-14	-0.817189	7.32e-16	5.14e-15	0.128925	0.0238662	0.0390435	0.150128	0.00945462	0.0192579	-0.0212028	0.698743	0.779419	S	37	7	218	S	34
13206	10090	Ddx4	DEAD (Asp-Glu-Ala-Asp) box polypeptide 4	RNA	Tbio	CYTOPLASM								0.18989	0.0476132	0.999959	0.062034	0.503649	0.999631	-0.282258	0.00465412	0.0332204	0.116827	0.212609	0.79546	2.22701	3.77e-24	1.24e-22	1.83726	1.18e-21	2.86e-20	2.03923	5.28e-23	1.64e-21	-0.187774	0.0199382	0.0331463	-0.389747	1.63e-05	6.32e-05	0.201972	0.0128686	0.031247	S	48	46	288	S	50
13207	10090	Ddx5	DEAD (Asp-Glu-Ala-Asp) box polypeptide 5		Tbio	NUCLEUS								0.0193066	0.698054	0.999959	-0.036023	0.470694	0.999631	-0.111105	0.0322893	0.118659	-0.0518148	0.301937	0.846918	0.416686	2.45e-12	9.67e-12	0.714925	1.04e-18	1.31e-17	0.89969	1.25e-21	2.77e-20	0.483004	5.46e-14	1.19e-12	0.298239	5.77e-09	4.98e-08	0.184765	2.75e-05	0.000165161	S	42	32	321	S	44
13209	10090	Ddx6	DEAD (Asp-Glu-Ala-Asp) box polypeptide 6	RNA	Tbio	BOTH								0.0252526	0.628847	0.999959	-0.0132165	0.79998	0.999631	0.0141527	0.786162	0.888257	-0.0619842	0.240492	0.81835	0.244302	1.37e-07	3.09e-07	0.386216	5.78e-12	2.31e-11	0.507778	4.73e-15	2.9e-14	0.263477	3.15e-08	1.65e-07	0.141914	0.000439998	0.00122841	0.121563	0.00203515	0.00655521	S	23	23	118	S	22
13211	10090	Dhx9	DEAH (Asp-Glu-Ala-His) box polypeptide 9		Tbio	BOTH								0.010564	0.846582	0.999959	-0.077269	0.164455	0.999631	0.0472766	0.389672	0.596223	-0.0309158	0.572248	0.939792	0.596396	3.62e-16	2.48e-15	0.896751	2.94e-21	6.41e-20	0.934608	8.63e-22	1.98e-20	0.338212	6.49e-10	4.83e-09	0.300355	8.52e-09	7.1e-08	0.0378565	0.334507	0.448354	S	54	54	358	S	52
13214	10090	Defb1	defensin beta 1											-0.24218	0.0412919	0.999959	-0.0476744	0.676553	0.999631	0.319394	0.00875041	0.0505415	0.0468855	0.681593	0.966295	-0.0729108	0.428459	0.466768	-0.633159	7.9e-08	1.86e-07	-0.72045	5.78e-09	1.5e-08	-0.647539	5.1e-08	2.56e-07	-0.560248	7.53e-07	4.02e-06	-0.0872908	0.344183	0.458414	S	2	2	4	S	1
13215	10090	Defb2	defensin beta 2											-0.477011	0.00018452	0.0422864	0.0352054	0.752019	0.999631	0.205385	0.0734324	0.20549	0.0274168	0.805555	0.978178	-0.75647	1.17e-08	2.97e-08	-1.54389	2.64e-16	2.16e-15	-3.95864	2.2e-28	4.24e-26	-3.20217	1.4e-25	6.29e-23	-0.787423	5.03e-09	4.41e-08	-2.41475	6.66e-22	2.27e-18	S	3	3	16	S	2
13346	10090	Des	desmin		Tbio	NUCLEUS								-0.154085	0.629855	0.999959	-0.0872602	0.784603	0.999631	-0.897661	0.00845162	0.0494204	0.0977729	0.759452	0.975999	-0.915969	0.000587148	0.000923372	-1.16328	3.18e-05	5.67e-05	-2.94659	1.68e-13	8.08e-13	-2.03062	1.34e-09	9.41e-09	-0.247307	0.309514	0.396595	-1.78332	2.1e-08	4.08e-07	S	56	49	1100	S	56
13347	10090	Dffa	DNA fragmentation factor, alpha subunit	PM	Tbio	NUCLEUS								0.0589394	0.500615	0.999959	-0.0615418	0.48206	0.999631	-0.0791858	0.367143	0.576038	-0.0549203	0.530041	0.92913	0.153807	0.0147459	0.0198461	-0.205468	0.0016334	0.00244556	-0.0498663	0.408942	0.446771	-0.203673	0.00177011	0.00364966	-0.359275	1.1e-06	5.66e-06	0.155601	0.0137247	0.0330564	S	8	8	13	S	8
13350	10090	Dgat1	diacylglycerol O-acyltransferase 1		Tclin					nonsurface				0.0362576	0.820251	0.999959	0.147004	0.360451	0.999631	-0.0502282	0.753039	0.869859	-0.0779906	0.625616	0.953376	-0.359405	0.00205707	0.00306074	0.112006	0.302707	0.340091	0.158433	0.148282	0.174418	0.517839	3.31e-05	9.62e-05	0.471411	0.000114314	0.000365255	0.0464279	0.666987	0.753441	S	6	6	10	S	5
13353	10090	Dgcr6	DiGeorge syndrome critical region gene 6											-0.0505741	0.861453	0.999959	-0.0163853	0.954897	0.999631	-0.0848945	0.769668	0.879632	-0.101234	0.727055	0.971006	0.158341	0.412027	0.450461	0.138545	0.472331	0.511767	0.256007	0.188541	0.21841	0.0976665	0.611659	0.673224	-0.0197956	0.917874	0.938257	0.117462	0.541833	0.647231	S	2	2	2	S	1
13356	10090	Dgcr2	DiGeorge syndrome critical region gene 2		Tbio					surface				0.021781	0.894715	0.999959	0.0289438	0.86042	0.999631	-0.311512	0.066673	0.192786	-0.0641624	0.69701	0.967239	-0.162395	0.167623	0.195884	-0.464597	0.000322907	0.000519808	-0.680135	1.53e-06	3.01e-06	-0.51774	8.76e-05	0.00023253	-0.302202	0.0131779	0.025873	-0.215538	0.0701725	0.128178	S	1	1	3	S	1
13358	10090	Slc25a1	solute carrier family 25 (mitochondrial carrier, citrate transporter), member 1											-0.16101	0.0874155	0.999959	-0.0571964	0.534028	0.999631	0.0545284	0.553144	0.732798	-0.106122	0.252682	0.82021	-0.218202	0.00239328	0.00353462	0.413836	5.6e-07	1.21e-06	0.204688	0.00407742	0.0057635	0.422889	3.8e-07	1.6e-06	0.632038	8.53e-11	1.16e-09	-0.209148	0.00342467	0.0102124	S	14	14	67	S	15
13360	10090	Dhcr7	7-dehydrocholesterol reductase		Tchem		ENDORETICULUM			nonsurface				-0.26233	0.0255404	0.999959	0.0820541	0.466174	0.999631	-0.10001	0.375583	0.582995	-0.285109	0.0160366	0.31734	0.111398	0.224662	0.257183	0.718244	4.93e-09	1.35e-08	0.0456931	0.614932	0.64961	-0.0657045	0.470431	0.53979	0.606847	1.45e-07	9.09e-07	-0.672551	1.93e-08	3.8e-07	S	5	5	9	S	3
13361	10090	Dhfr	dihydrofolate reductase		Tclin									0.0120341	0.866884	0.999959	0.00937357	0.896113	0.999631	-0.165687	0.027486	0.106677	-0.0435873	0.545052	0.934606	0.274252	1.06e-05	1.98e-05	0.03113	0.556237	0.593485	0.426151	3.21e-09	8.6e-09	0.151899	0.00673534	0.012433	-0.243122	5.83e-05	0.000200109	0.395021	1.58e-08	3.26e-07	S	11	11	34	S	12
13367	10090	Diaph1	diaphanous homolog 1 (Drosophila)	PM	Tbio	BOTH					Cell Membrane			-0.0821142	0.244897	0.999959	-0.0604773	0.389044	0.999631	0.0892806	0.207138	0.407516	-0.12226	0.0880019	0.630017	-0.980781	1.02e-18	1.08e-17	-0.505014	4.97e-11	1.74e-10	-0.365716	5.59e-08	1.29e-07	0.615065	3.74e-13	6.6e-12	0.475767	2.01e-10	2.46e-09	0.139298	0.0111132	0.0275916	S	39	39	86	S	38
13368	10090	Dffb	DNA fragmentation factor, beta subunit		Tbio	NUCLEUS																																										S	1
13371	10090	Dio2	deiodinase, iodothyronine, type II	PM	Tbio					nonsurface																																		S	1	1	1
13382	10090	Dld	dihydrolipoamide dehydrogenase		Tbio	NUCLEUS		Matrix	Metabolism > Carbohydrate metabolism > Pyruvate metabolism | Metabolism > Carbohydrate metabolism > TCA cycle | Metabolism > Amino acid metabolism > Branched-chain amino acid metabolism | Metabolism > Amino acid metabolism > Branched-chain amino acid dehydrogenase complex | Metabolism > Amino acid metabolism > Lysine metabolism | Metabolism > Amino acid metabolism > Glycine metabolism | Metabolis…					0.0132402	0.881101	0.999959	0.0299633	0.735211	0.999631	0.300072	0.00198418	0.018919	0.184653	0.0446079	0.498414	0.667116	3.4e-10	1.04e-09	-0.00819013	0.912541	0.923429	-0.178027	0.0222031	0.0289808	-0.845143	1.13e-12	1.74e-11	-0.675306	2.57e-10	3.06e-09	-0.169837	0.0285521	0.0609221	S	22	22	211	S	21
13383	10090	Dlg1	discs, large homolog 1 (Drosophila)	KI-M, PM	Tbio	BOTH	BOTH				Cell Membrane			-0.0756628	0.171024	0.999959	-0.111066	0.0486774	0.999631	-0.135906	0.0176767	0.079068	-0.145658	0.0115927	0.263759	-0.991303	6.09e-20	8.19e-19	-0.758995	1.27e-16	1.1e-15	-0.460276	5.78e-11	1.94e-10	0.531027	1.75e-12	2.5e-11	0.232308	2.75e-05	0.000101846	0.29872	4.93e-07	5.62e-06	S	25	19	75	S	24
13384	10090	Mpp3	membrane protein, palmitoylated 3 (MAGUK p55 subfamily member 3)	KI-M	Tbio									0.158062	0.612858	0.999959	-0.233176	0.456648	0.999631	-0.340374	0.279987	0.487161	0.194072	0.534911	0.930876	0.559192	0.0132305	0.0179139	0.382026	0.0823594	0.101047	-0.145989	0.497815	0.536625	-0.705181	0.00234373	0.00470536	-0.177166	0.411493	0.504518	-0.528015	0.018705	0.0429394	S	4	3	5	S	2
13385	10090	Dlg4	discs, large homolog 4 (Drosophila)	KI-M, PM	Tchem	CYTOPLASM	ENDORETICULUM				Cell Membrane			-0.115576	0.282228	0.999959	0.0525385	0.621992	0.999631	-0.240398	0.0305424	0.114227	-0.193305	0.077488	0.606117	-0.952393	6.47e-13	2.74e-12	-0.749458	2.2e-10	7.08e-10	-0.376481	6.35e-05	0.000107228	0.575912	6.05e-08	3e-07	0.202935	0.0183571	0.0347984	0.372977	7.17e-05	0.000372669	S	4	1	9	S	4
13386	10090	Dlk1	delta-like 1 homolog (Drosophila)		Tchem	CYTOPLASM				surface																																		S	1	1	1
13400	10090	Dmpk	dystrophia myotonica-protein kinase	KI-P-AGC-DMPK-GEK	Tchem			MOM	0	nonsurface	Cell Membrane			0.411552	0.0286845	0.999959	0.0242155	0.892862	0.999631	-0.219525	0.228334	0.432878	0.208288	0.252409	0.82021	0.0395737	0.770081	0.794116	-0.175657	0.200222	0.231866	-0.879386	2.52e-07	5.43e-07	-0.91896	1.11e-07	5.2e-07	-0.21523	0.118919	0.176356	-0.70373	1.06e-05	7.29e-05	S	4	2	4	S	2
13401	10090	Dmwd	dystrophia myotonica-containing WD repeat motif		Tbio	NUCLEUS								0.015994	0.850213	0.999959	-0.0211533	0.802818	0.999631	-0.0888152	0.299046	0.508288	0.0133528	0.874712	0.983398	0.235119	0.000250189	0.000410603	0.390509	1.04e-07	2.43e-07	0.331672	1.95e-06	3.8e-06	0.0965531	0.0996785	0.140345	0.15539	0.0102961	0.0207754	-0.0588371	0.309076	0.421934	S	7	7	11	S	7
13404	10090	Dmc1	DMC1 dosage suppressor of mck1 homolog, meiosis-specific homologous recombination		Tbio	NUCLEUS								-0.0731942	0.501142	0.999959	-0.00485621	0.964251	0.999631	-0.0190854	0.860217	0.930447	-0.0604201	0.578185	0.942756	0.724064	2.78e-11	9.7e-11	1.04171	2.39e-15	1.61e-14	0.903554	1.07e-13	5.31e-13	0.17949	0.0183963	0.030888	0.31765	0.000116774	0.000372013	-0.138159	0.0646909	0.119784	S	4	4	5	S	3
13405	10090	Dmd	dystrophin, muscular dystrophy	PM	Tbio						Cell Membrane			-0.0266925	0.67879	0.999959	-0.0256618	0.690503	0.999631	-0.14411	0.0320306	0.11799	0.0919802	0.16058	0.740416	-0.412631	9.96e-10	2.9e-09	-0.48938	1.89e-11	7.03e-11	-0.833787	1.36e-17	1.34e-16	-0.421155	6.31e-10	4.72e-09	-0.0767486	0.120137	0.177869	-0.344407	4.44e-08	7.47e-07	S	87	83	169	S	76
13406	10090	Dmp1	dentin matrix protein 1		Tbio	NUCLEUS						CORE	SECRETED																															S	1	1	1
13409	10090	Tmc1	transmembrane channel-like gene family 1		Tbio					nonsurface																																		S	2	2	2
13411	10090	Dnah11	dynein, axonemal, heavy chain 11		Tbio									-0.0333057	0.915758	0.999959	0.185349	0.557316	0.999631	0.265758	0.401701	0.606812	0.0152468	0.961376	0.993933	0.227007	0.28797	0.324482	-0.139435	0.511563	0.550179	-0.590436	0.00844943	0.0115259	-0.817443	0.000488681	0.00112182	-0.366442	0.0908307	0.140163	-0.451001	0.0396212	0.0801729	S	9	2	20	S	8
13417	10090	Dnah8	dynein, axonemal, heavy chain 8		Tdark									0.123246	0.227405	0.999959	0.0866502	0.392841	0.999631	0.40288	0.000397658	0.00743911	0.240885	0.0227956	0.377161	0.939018	1.44e-11	5.15e-11	0.620435	1.21e-07	2.79e-07	0.342566	0.00069907	0.00106683	-0.596453	2.52e-07	1.1e-06	-0.318583	0.00142899	0.00358029	-0.27787	0.00461757	0.0131403	S	136	126	345	S	143
13418	10090	Dnajc1	DnaJ (Hsp40) homolog, subfamily C, member 1	DBTF? HOMEO	Tbio		ENDORETICULUM			nonsurface				-0.0293423	0.725194	0.999959	-0.0232255	0.780732	0.999631	0.294667	0.00136589	0.0148907	-0.0204287	0.806546	0.978178	-1.00797	6.59e-16	4.35e-15	-0.702059	8.44e-12	3.3e-11	-0.635158	9.34e-11	3.05e-10	0.372808	3.8e-06	1.33e-05	0.305908	6.79e-05	0.000229895	0.0669005	0.322818	0.436216	S	13	13	25	S	14
13423	10090	Dnase2a	deoxyribonuclease II alpha		Tbio									0.0102975	0.913696	0.999959	-0.125371	0.193988	0.999631	0.0229051	0.809584	0.901491	0.031677	0.739075	0.973479	-1.28903	2.74e-19	3.22e-18	-0.392136	1.01e-06	2.12e-06	-0.604903	1.48e-10	4.7e-10	0.684125	7.8e-12	9.52e-11	0.896892	7.17e-15	2.66e-13	-0.212767	0.00249635	0.00779141	S	7	7	17	S	7
13424	10090	Dync1h1	dynein cytoplasmic 1 heavy chain 1		Tbio									0.0353868	0.575506	0.999959	-0.0473235	0.454981	0.999631	0.119121	0.0670046	0.19328	-0.0525837	0.407003	0.899034	0.200993	0.000119258	0.000202129	0.77055	3.17e-17	3e-16	0.724	1.82e-16	1.43e-15	0.523007	1.08e-12	1.68e-11	0.569557	1.2e-13	3.38e-12	-0.0465503	0.316608	0.430036	S	209	208	1123	S	217
13426	10090	Dync1i1	dynein cytoplasmic 1 intermediate chain 1		Tbio	BOTH								-0.0628195	0.57207	0.999959	0.222771	0.0524519	0.999631	-0.0515665	0.642472	0.796142	0.0671173	0.546238	0.934654	1.57588	2.75e-19	3.23e-18	1.28245	9.74e-17	8.62e-16	1.17205	1.18e-15	7.94e-15	-0.403837	1.57e-05	4.82e-05	-0.293432	0.000808236	0.0021379	-0.110404	0.17264	0.267093	S	5	4	18	S	3
13427	10090	Dync1i2	dynein cytoplasmic 1 intermediate chain 2											0.0876853	0.107626	0.999959	-0.0475269	0.375068	0.999631	-0.196633	0.000889404	0.0114045	-0.0769789	0.155559	0.734673	0.221175	4.09e-05	7.25e-05	0.529338	1.13e-12	4.94e-12	0.673588	1.95e-15	1.27e-14	0.452412	5.35e-11	5.22e-10	0.308162	1.92e-07	1.16e-06	0.14425	0.00396737	0.0115618	S	16	15	129	S	15
13429	10090	Dnm1	dynamin 1		Tbio	BOTH	GOLGI							0.116824	0.224077	0.999959	0.0990976	0.300562	0.999631	-0.138117	0.152807	0.336101	-0.144335	0.13583	0.721411	-0.550308	6.61e-09	1.74e-08	-0.55651	5.22e-09	1.42e-08	-0.600921	9.85e-10	2.83e-09	-0.0506124	0.474404	0.543596	-0.00620113	0.929874	0.947175	-0.0444112	0.529816	0.636548	S	19	10	64	S	17
13430	10090	Dnm2	dynamin 2	PM	Tchem	BOTH	GOLGI				Cell Membrane			0.0533903	0.245256	0.999959	-0.0350255	0.442646	0.999631	-0.00222132	0.960953	0.980174	-0.0549512	0.23207	0.812095	0.377052	7.84e-13	3.28e-12	0.522752	1.23e-16	1.07e-15	0.451484	6.89e-15	4.11e-14	0.0744323	0.0291968	0.0468183	0.1457	9.49e-05	0.000310069	-0.0712679	0.0362139	0.0744532	S	41	26	197	S	41
13433	10090	Dnmt1	DNA methyltransferase (cytosine-5) 1	TC	Tclin	NUCLEUS								-0.0306587	0.567722	0.999959	0.0416473	0.438793	0.999631	0.0297081	0.579718	0.752387	-0.0315896	0.556096	0.936665	0.38123	1.08e-11	3.92e-11	0.270152	2.44e-08	6.15e-08	0.401083	3.08e-12	1.24e-11	0.0198533	0.591011	0.653974	-0.111078	0.00478393	0.0105331	0.130932	0.00114526	0.00404048	S	35	35	60	S	36
13434	10090	Trdmt1	tRNA aspartic acid methyltransferase 1		Tbio	CYTOPLASM																																						S	2	2	2
13435	10090	Dnmt3a	DNA methyltransferase 3A	TC?	Tclin	BOTH								-0.0438473	0.779207	0.999959	0.158707	0.31446	0.999631	-0.256678	0.108916	0.268898	-0.12541	0.42506	0.905164	-0.107468	0.338558	0.37656	-0.382652	0.00158498	0.00237769	-0.487289	0.000115516	0.000190627	-0.379821	0.0016972	0.00350942	-0.275184	0.0183667	0.0348083	-0.104637	0.351255	0.465301	S	4	3	6	S	6
13437	10090	Dnpep	aspartyl aminopeptidase		Tchem	BOTH								0.136737	0.0602102	0.999959	0.0719713	0.311122	0.999631	0.318988	9.41e-05	0.00342437	0.334304	5.21e-05	0.0147558	1.04247	1.69e-14	8.99e-14	0.936027	2.86e-13	1.37e-12	0.612468	6.38e-09	1.64e-08	-0.430005	4.5e-06	1.56e-05	-0.106446	0.18005	0.251467	-0.323559	0.000226523	0.00100283	S	20	20	183	S	18
13445	10090	Cdk2ap1	CDK2 (cyclin-dependent kinase 2)-associated protein 1		Tbio	NUCLEUS								-0.102841	0.360578	0.999959	0.0181882	0.870577	0.999631	-0.437834	0.000488836	0.0082895	-0.168244	0.139718	0.723414	-0.0164529	0.864096	0.879862	-0.000927933	0.992296	0.993339	0.430639	8.45e-05	0.000141277	0.447092	5.16e-05	0.000143888	0.015525	0.87169	0.902791	0.431567	8.22e-05	0.000418949	S	3	1	9	S	3
13448	10090	Dok1	docking protein 1		Tbio	NUCLEUS								0.0215058	0.86003	0.999959	-0.00282172	0.981536	0.999631	0.0966223	0.430762	0.633057	-0.11487	0.350061	0.87057	-1.5419	1.6e-18	1.63e-17	-0.883449	5.33e-12	2.14e-11	-0.796483	6.52e-11	2.17e-10	0.745415	3.04e-10	2.46e-09	0.658449	4.7e-09	4.14e-08	0.0869666	0.298455	0.410871	S	8	8	17	S	8
13449	10090	Dok2	docking protein 2		Tbio																																							S	1	1	1
13476	10090	Reep5	receptor accessory protein 5		Tbio					nonsurface				-0.134304	0.225215	0.999959	-0.049455	0.651319	0.999631	0.11929	0.280012	0.487161	-0.188823	0.0923294	0.638741	-0.802524	2.32e-11	8.16e-11	-0.481961	9.78e-07	2.06e-06	-0.330905	0.000225778	0.000360702	0.471619	1.42e-06	5.37e-06	0.320563	0.000325196	0.000932806	0.151056	0.066256	0.122251	S	10	10	28	S	9
13478	10090	Dpagt1	dolichyl-phosphate (UDP-N-acetylglucosamine) acetylglucosaminephosphotransferase 1 (GlcNAc-1-P transferase)		Tbio					nonsurface				-0.0483557	0.819986	0.999959	0.0125355	0.952937	0.999631	0.423017	0.0544485	0.167849	-0.320346	0.139512	0.723414	-1.21783	6.57e-09	1.73e-08	-1.11768	3.8e-08	9.33e-08	-0.682501	0.00011264	0.000186109	0.535327	0.00157243	0.00327342	0.100151	0.521727	0.609096	0.435175	0.00836777	0.0217756	S	2	2	3	S	2
13479	10090	Dpep1	dipeptidase 1 (renal)	PM	Tclin	NUCLEUS				surface	Cell Membrane			0.0363694	0.72609	0.999959	0.0337265	0.745237	0.999631	0.279954	0.0111204	0.0591202	-0.0592796	0.568721	0.939792	-0.701638	3.16e-10	9.73e-10	-0.71646	1.96e-10	6.34e-10	-0.0391262	0.617426	0.651925	0.662512	1.15e-09	8.14e-09	-0.0148216	0.849663	0.886297	0.677334	7.02e-10	2.26e-08	S	12	12	69	S	12
13480	10090	Dpm1	dolichol-phosphate (beta-D) mannosyltransferase 1		Tbio	NUCLEUS	ENDORETICULUM							-0.0569305	0.701073	0.999959	-0.0378529	0.79839	0.999631	0.382809	0.0146005	0.0701002	-0.183211	0.222503	0.80691	-1.28112	9.67e-13	4.01e-12	-0.678429	9.35e-07	1.97e-06	-0.475086	0.000173171	0.000279937	0.806034	3.78e-08	1.96e-07	0.602691	6.55e-06	2.78e-05	0.203343	0.0775981	0.139302	S	12	12	46	S	12
13482	10090	Dpp4	dipeptidylpeptidase 4	PM	Tclin					surface	Cell Membrane		SECRETED	-0.000621412	0.995559	0.999959	-0.0513645	0.646123	0.999631	-0.351244	0.00370822	0.028287	-0.172186	0.131167	0.717306	-0.765216	9.28e-10	2.71e-09	-1.62122	3.32e-18	3.78e-17	-0.935622	8.37e-12	3.17e-11	-0.170406	0.0639456	0.0947006	-0.856005	7.11e-11	9.95e-10	0.685599	9.87e-09	2.19e-07	S	14	14	28	S	14
13483	10090	Dpp6	dipeptidylpeptidase 6		Tbio					surface				-0.0881342	0.360357	0.999959	0.091265	0.343818	0.999631	-0.132176	0.17421	0.364848	-0.0784584	0.414742	0.902518	-0.207697	0.00433356	0.00621033	-0.593648	5.92e-10	1.81e-09	-1.69047	3.13e-22	8.02e-21	-1.48277	1.51e-20	1.77e-18	-0.385952	2.69e-06	1.27e-05	-1.09682	8.8e-17	3.95e-14	S	6	6	9	S	5
13486	10090	Dr1	down-regulator of transcription 1	DBTF CBF	Tbio	NUCLEUS								0.161352	0.329727	0.999959	-0.0294792	0.857458	0.999631	-0.401588	0.020072	0.0867558	-0.0441856	0.787842	0.977651	2.15773	6.56e-18	5.98e-17	1.75212	2.18e-15	1.48e-14	1.95548	1.05e-16	8.72e-16	-0.202244	0.104447	0.146274	-0.405603	0.00210456	0.00503514	0.20336	0.102626	0.175458	S	6	6	20	S	6
13487	10090	Slc26a3	solute carrier family 26, member 3		Tbio					surface	Cell Membrane			-0.106109	0.350096	0.999959	-0.201207	0.0825021	0.999631	0.0567532	0.615187	0.776727	-0.101287	0.372085	0.882176	-0.37115	6.52e-05	0.000113296	-0.126163	0.127436	0.15214	-0.812772	2.42e-11	8.57e-11	-0.441622	5.29e-06	1.8e-05	0.244987	0.00474816	0.0104714	-0.68661	1.19e-09	3.57e-08	S	3	3	4	S	3
13494	10090	Drg1	developmentally regulated GTP binding protein 1		Tbio	BOTH								0.00352434	0.982322	0.999959	-0.0579373	0.716003	0.999631	0.101587	0.524598	0.711464	-0.0445245	0.779689	0.977425	-0.220313	0.0450653	0.0567054	-0.05868	0.58209	0.618557	-0.168703	0.119943	0.142721	0.0516094	0.628179	0.688523	0.161633	0.135649	0.197817	-0.110023	0.305093	0.418299	S	13	12	42	S	15
13495	10090	Drg2	developmentally regulated GTP binding protein 2		Tbio	BOTH								-0.0963056	0.533203	0.999959	-0.0337107	0.826795	0.999631	0.227025	0.148299	0.329518	-0.22198	0.157178	0.736392	-0.436208	0.000380127	0.000611645	-0.468351	0.000166959	0.000276919	-0.190984	0.0910138	0.110122	0.245224	0.0324106	0.0514585	-0.0321428	0.771068	0.826139	0.277367	0.0165632	0.0389269	S	15	14	50	S	16
13496	10090	Arid3a	AT rich interactive domain 3A (BRIGHT-like)	DBTF ARID	Tbio	NUCLEUS																																										S	2
13498	10090	Atn1	atrophin 1	TC	Tbio	BOTH								-0.0203049	0.822126	0.999959	-0.00237285	0.979031	0.999631	-0.152817	0.0989542	0.251792	-0.194796	0.038271	0.464662	-0.450418	1.58e-07	3.53e-07	-0.492986	2.72e-08	6.81e-08	0.00851581	0.899792	0.911213	0.458934	1.11e-07	5.2e-07	-0.042568	0.530314	0.617115	0.501502	1.92e-08	3.8e-07	S	3	3	7	S	4
13505	10090	Dsc1	desmocollin 1	PM	Tbio					surface	Cell Membrane																																	A	1	0	2	S	1
13506	10090	Dsc2	desmocollin 2	PM	Tbio					surface	Cell Membrane			-0.0385479	0.638253	0.999959	0.0283726	0.729066	0.999631	0.0821075	0.32011	0.530967	-0.196154	0.0225029	0.376367	-0.906267	8.57e-16	5.58e-15	-1.3296	1.53e-20	2.83e-19	-0.728902	2.88e-13	1.34e-12	0.177365	0.00627938	0.0116572	-0.423328	7.25e-08	4.87e-07	0.600693	3.58e-11	2.05e-09	S	18	17	36	S	16
13508	10090	Dscam	Down syndrome cell adhesion molecule	PM	Tbio					surface	Cell Membrane		SECRETED	-0.178539	0.347114	0.999959	-0.0927589	0.623123	0.999631	0.0212642	0.910112	0.957306	0.127799	0.499228	0.925858	0.529333	0.000219876	0.000363122	0.626577	2.47e-05	4.46e-05	0.441257	0.0014902	0.00219967	-0.0880761	0.491975	0.560214	0.0972438	0.448413	0.539891	-0.18532	0.15345	0.243831	S	1	1	1	R	1
13511	10090	Dsg2	desmoglein 2	PM	Tbio					surface	Cell Membrane			-0.0143226	0.868301	0.999959	-0.053784	0.534869	0.999631	0.0433398	0.616576	0.777209	-0.166151	0.0625932	0.564177	-1.41861	3.42e-21	5.82e-20	-1.05963	1.59e-17	1.59e-16	-0.749651	1.97e-13	9.38e-13	0.668962	3.56e-12	4.64e-11	0.358985	1.81e-06	8.85e-06	0.309977	1.8e-05	0.000115318	S	29	29	65	S	28
13512	10090	Dsg3	desmoglein 3	PM	Tbio					surface	Cell Membrane																																					S	1
13518	10090	Dst	dystonin											0.049359	0.774532	0.999959	0.0400241	0.816275	0.999631	-0.0843172	0.625115	0.783642	0.0739129	0.668256	0.963893	0.192714	0.100731	0.121227	-0.029112	0.800002	0.822295	0.0571108	0.619708	0.654015	-0.135603	0.242962	0.306007	-0.221826	0.0606022	0.0987575	0.0862229	0.454865	0.566268	S	82	78	119	S	73
13521	10090	Slc26a2	solute carrier family 26 (sulfate transporter), member 2		Tbio					surface				-0.0775957	0.551039	0.999959	-0.0364295	0.778993	0.999631	0.288363	0.0332131	0.120776	-0.140552	0.28376	0.836231	0.440305	5.93e-05	0.00010341	-0.0469578	0.624087	0.657606	-0.515231	6.15e-06	1.14e-05	-0.955535	2.56e-11	2.71e-10	-0.487263	1.44e-05	5.65e-05	-0.468273	2.55e-05	0.000155194	S	6	6	11	S	8
13522	10090	Adam28	a disintegrin and metallopeptidase domain 28	PM	Tbio					surface	Cell Membrane	ASSOCIATED	SECRETED	-0.0537285	0.472576	0.999959	0.232765	0.00388912	0.664273	-0.0398744	0.593182	0.763432	0.0220782	0.766966	0.975999	-2.82173	5.69e-31	2.55e-28	-0.259399	9.68e-05	0.000164355	-0.437674	1.63e-08	3.99e-08	2.38405	1.01e-28	1.36e-25	2.56233	1.1e-29	1.49e-26	-0.178275	0.00439585	0.0125925	S	25	25	79	S	25
13524	10090	Adam18	a disintegrin and metallopeptidase domain 18		Tdark					surface		ASSOCIATED		0.252245	0.00170989	0.242332	0.0750777	0.309512	0.999631	0.551264	3.36e-08	3.61e-05	0.139009	0.0657389	0.574319	0.946764	1.92e-11	6.79e-11	0.62601	1.49e-07	3.41e-07	0.829629	4.24e-10	1.28e-09	-0.117135	0.21663	0.276526	-0.320753	0.00161672	0.00398757	0.203618	0.0359595	0.0740714	S	12	12	27	S	9
13526	10090	Adam24	a disintegrin and metallopeptidase domain 24 (testase 1)											0.596756	0.000341543	0.0721325	0.351877	0.0227748	0.995353	0.794732	8.88e-06	0.00127019	1.25173	3.18e-09	3.12e-06	0.562362	0.0196604	0.0260662	-0.0836842	0.716836	0.744842	-0.42536	0.0722976	0.0885409	-0.987722	0.000147857	0.000376762	-0.646046	0.00816643	0.0169057	-0.341676	0.145142	0.233054	S	6	6	10	S	10
13527	10090	Dtna	dystrobrevin alpha		Tbio	CYTOPLASM					Cell Membrane			-0.0349422	0.623216	0.999959	-0.000661862	0.992558	0.999631	-0.171925	0.0212312	0.0899964	-0.122868	0.0918423	0.638573	-0.0417661	0.446152	0.484426	-0.0672564	0.223297	0.256384	-0.506648	1.42e-10	4.53e-10	-0.464882	1e-09	7.18e-09	-0.0254904	0.640973	0.717121	-0.439392	3.44e-09	8.88e-08	S	15	10	30	S	10
13528	10090	Dtnb	dystrobrevin, beta		Tbio	CYTOPLASM								-0.10084	0.38245	0.999959	-0.155758	0.18151	0.999631	0.0993862	0.389251	0.596044	0.0664386	0.563429	0.937307	-0.363293	8.11e-05	0.000139695	-0.321701	0.000350346	0.000562047	-0.185985	0.0270717	0.0349711	0.177309	0.0344591	0.0542948	0.0415929	0.607569	0.687264	0.135716	0.100471	0.172375	S	10	5	16	S	7
13542	10090	Dvl1	dishevelled, dsh homolog 1 (Drosophila)	TC? HTH-W	Tchem						Cell Membrane			0.017068	0.889035	0.999959	0.0604134	0.622131	0.999631	-0.245734	0.0525007	0.163824	-0.187195	0.133993	0.719191	0.137928	0.133662	0.158015	0.0842035	0.354375	0.3933	-0.0537184	0.552994	0.590141	-0.191646	0.040315	0.0625065	-0.053724	0.552952	0.637603	-0.137922	0.133677	0.218157	S	7	5	8	S	9
13543	10090	Dvl2	dishevelled 2, dsh homolog (Drosophila)	TC? HTH-W, PM	Tbio	BOTH					Cell Membrane			0.091308	0.180164	0.999959	0.0440572	0.512438	0.999631	-0.238143	0.00129218	0.0144037	-0.0448541	0.504901	0.925858	0.521139	1.23e-10	3.96e-10	0.633042	1.07e-12	4.68e-12	0.755199	1.05e-14	6.13e-14	0.234061	0.000189803	0.000473123	0.111903	0.0517686	0.0862138	0.122157	0.0347356	0.0720137	S	15	13	30	S	17
13544	10090	Dvl3	dishevelled 3, dsh homolog (Drosophila)	TC? HTH-W	Tbio									0.0834842	0.564102	0.999959	-0.0417565	0.772465	0.999631	0.0355032	0.805757	0.899933	0.0726158	0.61563	0.952075	-0.274921	0.00726912	0.010117	-0.334864	0.00143164	0.00215909	-0.28317	0.00585625	0.00814957	-0.00824894	0.931869	0.947618	-0.0599427	0.535684	0.622489	0.0516938	0.592962	0.69208	S	4	2	7	S	5
13548	10090	Dyrk1a	dual-specificity tyrosine-(Y)-phosphorylation regulated kinase 1a	KI-P-CMGC-DYRK-DYRK1	Tchem	BOTH								0.0126149	0.883929	0.999959	0.00575937	0.946851	0.999631	0.0404676	0.64017	0.794936	-0.0803185	0.35636	0.874141	-0.199015	0.00168198	0.00252567	-0.10783	0.0719435	0.0888956	-0.362088	5.78e-07	1.2e-06	-0.163073	0.00833398	0.0150343	0.0911854	0.125303	0.184564	-0.254258	0.00012008	0.00057864	S	10	5	16	S	6
13549	10090	Dyrk1b	dual-specificity tyrosine-(Y)-phosphorylation regulated kinase 1b	KI-P-CMGC-DYRK-DYRK1	Tchem	NUCLEUS								-0.0256729	0.807519	0.999959	-0.10138	0.33987	0.999631	-0.113859	0.284818	0.492104	0.0456641	0.665145	0.962294	0.510613	5.56e-08	1.3e-07	0.736691	1.72e-11	6.44e-11	0.74945	1.13e-11	4.2e-11	0.238837	0.00232265	0.00467056	0.226078	0.00368905	0.00836344	0.0127598	0.860521	0.903676	S	7	2	9	S	6
13559	10090	E2f5	E2F transcription factor 5	DBTF TDP	Tbio	BOTH																																						A	1	0	2	S	2
13560	10090	E4f1	E4F transcription factor 1	DBTF ZNF-C2H2	Tbio	CYTOPLASM								0.0142255	0.936744	0.999959	-0.0435942	0.807936	0.999631	-0.00211034	0.990606	0.995572	-0.141083	0.433839	0.90859	-0.705915	1.44e-06	2.93e-06	-1.19465	2.72e-11	9.86e-11	-0.542309	7.46e-05	0.000125394	0.163606	0.178653	0.233897	-0.488739	0.000266718	0.00078087	0.652346	5.25e-06	4.09e-05	S	3	3	4	S	2
13586	10090	Ear1	eosinophil-associated, ribonuclease A family, member 1																																									A	1	0	5	S	1
13587	10090	Ear2	eosinophil-associated, ribonuclease A family, member 2											-0.0668023	0.788822	0.999959	-0.0744826	0.765256	0.999631	-0.25817	0.305058	0.515173	0.162997	0.514804	0.927125	-0.511253	0.004751	0.00676892	-0.761155	8.2e-05	0.000140454	-0.809342	3.62e-05	6.27e-05	-0.29809	0.0859891	0.123196	-0.249903	0.147203	0.212508	-0.0481866	0.776296	0.841788	S	3	2	7	S	1
13589	10090	Mapre1	microtubule-associated protein, RP/EB family, member 1		Tbio		GOLGI							-0.0376451	0.661461	0.999959	-0.092039	0.288567	0.999631	-0.170182	0.0554222	0.169782	0.0311459	0.716978	0.969539	0.736838	4.56e-13	1.98e-12	0.752818	2.62e-13	1.26e-12	0.700084	1.68e-12	7.01e-12	-0.0367534	0.559332	0.623725	0.0159805	0.799169	0.8473	-0.0527339	0.403573	0.51835	S	17	14	130	S	17
13595	10090	Ebp	phenylalkylamine Ca2+ antagonist (emopamil) binding protein		Tchem		ENDORETICULUM			surface				0.0488422	0.874939	0.999959	0.114422	0.712627	0.999631	0.127263	0.682141	0.822862	0.173293	0.577578	0.942756	-0.45626	0.0337695	0.0433737	-0.322682	0.126377	0.150893	-0.841026	0.000279517	0.000443334	-0.384766	0.0705081	0.103396	0.133578	0.520346	0.607813	-0.518344	0.0169536	0.0396628	S	2	2	4	S	2
13601	10090	Ecm1	extracellular matrix protein 1		Tbio							CORE	SECRETED	-0.0487269	0.806954	0.999959	0.189449	0.345833	0.999631	-0.0994711	0.618517	0.778601	-0.0805766	0.686441	0.966902	-0.702185	1.05e-05	1.97e-05	-1.45601	3.92e-12	1.61e-11	-1.25913	1.3e-10	4.16e-10	-0.556946	0.000232108	0.000567673	-0.753825	3.47e-06	1.59e-05	0.196879	0.151454	0.241212	S	16	16	40	S	16
13602	10090	Sparcl1	SPARC-like 1		Tbio							CORE	SECRETED	-0.0979505	0.592765	0.999959	-0.00956143	0.958253	0.999631	-0.397218	0.0369023	0.128792	0.0948492	0.604468	0.951642	0.249799	0.0656211	0.0808424	-0.00299331	0.981903	0.984646	-0.318774	0.0208078	0.0272355	-0.568573	0.000138418	0.000353796	-0.252792	0.0626212	0.101626	-0.315781	0.021934	0.0489133	S	6	6	13	S	6
13605	10090	Ect2	ect2 oncogene		Tbio	BOTH								-0.0511611	0.851347	0.999959	-0.0103529	0.96974	0.999631	-0.0362809	0.89426	0.948322	0.125083	0.647367	0.958865	1.05097	1.81e-06	3.64e-06	1.37012	1.26e-08	3.3e-08	1.52076	1.37e-09	3.85e-09	0.469786	0.0135234	0.0233655	0.319144	0.0850464	0.132471	0.150642	0.407535	0.522132	S	1	1	1	S	1
13608	10090	Edar	ectodysplasin-A receptor	PM	Tbio					surface				-0.0749441	0.663633	0.999959	-0.00902618	0.958154	0.999631	0.442808	0.0149678	0.0711778	-0.133663	0.439704	0.912775	-0.2212	0.092291	0.111618	-0.261514	0.0485096	0.0614702	0.991361	8.49e-09	2.16e-08	1.21256	9.73e-11	8.82e-10	-0.0403138	0.7537	0.811892	1.25288	4.5e-11	2.4e-09	S	1	1	2	S	1
13611	10090	S1pr4	sphingosine-1-phosphate receptor 4	PM	Tclin					surface	Cell Membrane																																					S	1
13612	10090	Edil3	EGF-like repeats and discoidin I-like domains 3		Tbio							CORE	SECRETED																															S	1	1	1
13616	10090	Edn3	endothelin 3		Tbio								SECRETED	0.0309692	0.840246	0.999959	0.10528	0.494894	0.999631	-0.274239	0.082623	0.222677	-0.0505325	0.742376	0.973662	-0.401445	0.000743395	0.00115844	-0.462257	0.000153348	0.000255446	-0.437616	0.000292425	0.000462649	-0.0361709	0.738363	0.787416	-0.0608119	0.57504	0.657566	0.0246409	0.819912	0.872569	S	2	2	2	S	1
13618	10090	Ednrb	endothelin receptor type B	PM	Tclin					surface	Cell Membrane																																	S	1	1	1
13619	10090	Phc1	polyhomeotic-like 1 (Drosophila)	CBTC?	Tbio	NUCLEUS																																						S	1	1	1
13626	10090	Eed	embryonic ectoderm development		Tchem	NUCLEUS								-0.0179601	0.802484	0.999959	0.0131652	0.854482	0.999631	-0.0189054	0.792333	0.891316	0.00397245	0.955855	0.993386	0.125252	0.0128236	0.0173936	0.157964	0.0022416	0.00330834	0.261037	4.98e-06	9.31e-06	0.135785	0.00744945	0.013602	0.0327119	0.495588	0.585376	0.103073	0.037516	0.0768075	S	8	8	13	S	10
13627	10090	Eef1a1	eukaryotic translation elongation factor 1 alpha 1		Tchem	BOTH								0.0627877	0.349062	0.999959	-0.116044	0.0894701	0.999631	0.0630258	0.347268	0.557439	-0.0858642	0.203484	0.792772	0.407052	4.81e-09	1.29e-08	0.47729	1.38e-10	4.58e-10	0.724416	3.47e-15	2.18e-14	0.317365	6.19e-07	2.49e-06	0.0702389	0.177724	0.248735	0.247126	3.23e-05	0.000189625	S	28	18	1011	S	31
13628	10090	Eef1a2	eukaryotic translation elongation factor 1 alpha 2		Tchem	BOTH								0.0277617	0.919331	0.999959	-0.154836	0.573276	0.999631	-0.0878421	0.748833	0.867207	0.409029	0.143582	0.723414	-0.248571	0.196129	0.226518	-0.100284	0.597858	0.633313	-0.244384	0.203568	0.234807	0.00418729	0.982388	0.986679	0.148288	0.436625	0.529426	-0.1441	0.449563	0.561549	S	18	8	394	S	14
13629	10090	Eef2	eukaryotic translation elongation factor 2		Tchem	BOTH								0.0449045	0.485846	0.999959	-0.040688	0.527387	0.999631	0.135909	0.0416065	0.139132	-0.0701357	0.279445	0.834111	-0.131796	0.0102299	0.014015	0.217922	8.35e-05	0.00014285	0.209863	0.000134304	0.00021998	0.341659	5.61e-08	2.8e-07	0.349719	3.54e-08	2.53e-07	-0.00805971	0.868322	0.909442	S	54	52	820	S	56
13631	10090	Eef2k	eukaryotic elongation factor-2 kinase	KI-P-Atypical-Alpha-eEF2K	Tchem	CYTOPLASM								-0.123671	0.129383	0.999959	-0.0563513	0.482143	0.999631	-0.278499	0.00153208	0.0160319	-0.0876321	0.277472	0.833651	-0.290784	0.000125259	0.000211766	-0.544309	2.81e-09	7.92e-09	-0.756352	1.21e-12	5.16e-12	-0.465568	6.96e-08	3.4e-07	-0.253525	0.000602002	0.00163	-0.212043	0.00321653	0.00967744	S	9	9	12	S	8
13636	10090	Efna1	ephrin A1	PM	Tbio					surface	Cell Membrane		SECRETED	-0.0271306	0.77047	0.999959	0.0900242	0.336777	0.999631	0.117617	0.212212	0.414421	-0.0378424	0.684266	0.966902	-0.593759	1.79e-10	5.68e-10	-1.20911	1.25e-18	1.55e-17	-1.43596	8.37e-21	1.53e-19	-0.8422	2.89e-14	7e-13	-0.615348	7.78e-11	1.08e-09	-0.226853	0.0012776	0.00443761	S	3	3	3	S	2
13641	10090	Efnb1	ephrin B1		Tbio	BOTH				surface				-0.154614	0.00676968	0.602613	-0.00576927	0.913714	0.999631	0.101656	0.0644726	0.18799	-0.0520602	0.332387	0.863977	-0.532913	1.31e-13	6.15e-13	-0.491439	1.06e-12	4.65e-12	-0.276105	3.52e-07	7.46e-07	0.256808	1.26e-06	4.81e-06	0.0414733	0.341535	0.431516	0.215334	2.02e-05	0.000127656	S	8	8	22	S	7
13642	10090	Efnb2	ephrin B2	PM	Tbio					surface																																						S	2
13643	10090	Efnb3	ephrin B3		Tbio					surface																																						S	1
13645	10090	Egf	epidermal growth factor	PM	Tbio					surface		ASSOCIATED		-0.0399706	0.774565	0.999959	0.0331133	0.812401	0.999631	0.274679	0.0569862	0.173612	-0.0343345	0.805626	0.978178	-0.360097	0.000894453	0.00137986	-0.844952	9.47e-10	2.82e-09	-0.801347	3.02e-09	8.12e-09	-0.44125	8.86e-05	0.000234907	-0.484855	2.48e-05	9.27e-05	0.0436053	0.659585	0.746966	S	5	5	8	S	9
13646	10090	Klk1b22	kallikrein 1-related peptidase b22		Tchem	NUCLEUS							SECRETED																															S	1	1	1
13649	10090	Egfr	epidermal growth factor receptor	KI-P-TK-EGFR, PM	Tclin	BOTH				surface	Cell Membrane		SECRETED	0.0375921	0.735581	0.999959	0.115862	0.302251	0.999631	-0.218162	0.0579066	0.175496	0.0294016	0.791595	0.977651	-1.19778	7.9e-16	5.15e-15	-1.31123	6.4e-17	5.78e-16	-1.36794	1.94e-17	1.87e-16	-0.170164	0.0406244	0.0629409	-0.113452	0.16431	0.23302	-0.0567123	0.481787	0.592051	S	20	19	40	S	19
13650	10090	Rhbdf1	rhomboid family 1 (Drosophila)		Tbio					nonsurface				0.123374	0.305671	0.999959	0.0473062	0.692052	0.999631	-0.0757229	0.527027	0.712811	-0.0701284	0.55779	0.937132	-0.693306	1.04e-09	3.01e-09	-0.727818	3.48e-10	1.1e-09	-0.647565	4.58e-09	1.2e-08	0.0457411	0.575623	0.638916	-0.0345121	0.672421	0.743751	0.0802532	0.328549	0.442185	S	2	2	3	S	1
13654	10090	Egr2	early growth response 2	DBTF ZNF-C2H2	Tbio	BOTH								-0.251479	0.466429	0.999959	0.118158	0.731208	0.999631	-0.124199	0.71807	0.847638	-0.395776	0.255126	0.82189	-2.19902	1.26e-10	4.06e-10	-0.267359	0.260976	0.296423	-0.478912	0.0487789	0.0610856	1.72011	2.63e-08	1.4e-07	1.93166	2.33e-09	2.18e-08	-0.211553	0.371934	0.486268	S	3	2	5	S	2
13655	10090	Egr3	early growth response 3	DBTF ZNF-C2H2	Tbio	NUCLEUS																																						A	1	0	1	S	1
13656	10090	Egr4	early growth response 4	DBTF ZNF-C2H2	Tbio	NUCLEUS																																						S	1	1	1
13660	10090	Ehd1	EH-domain containing 1	PM	Tbio						Cell Membrane			0.0782317	0.251135	0.999959	-0.0426876	0.527643	0.999631	-0.0154186	0.818967	0.906587	-0.0396158	0.557567	0.937048	-0.0508107	0.284122	0.32038	-0.116701	0.0177483	0.0237562	-0.386828	2.14e-09	5.88e-09	-0.336018	4.02e-08	2.07e-07	-0.0658904	0.167463	0.236743	-0.270127	2.15e-06	1.92e-05	S	32	22	227	S	32
13661	10090	Ehf	ets homologous factor	DBTF ETS	Tbio	NUCLEUS	GOLGI							-0.667326	0.0315756	0.999959	-1.01662	0.00183138	0.448313	0.223799	0.453683	0.652801	-0.195603	0.51202	0.927125	-0.909067	0.00102057	0.00156499	-0.449342	0.0829529	0.101734	-0.061242	0.808714	0.829823	0.847825	0.00196537	0.00401764	0.459725	0.0764097	0.120924	0.3881	0.131908	0.215707	S	1	1	1	S	1
13663	10090	Ei24	etoposide induced 2.4 mRNA		Tbio		BOTH			nonsurface				-0.0262991	0.788675	0.999959	-0.0588361	0.549817	0.999631	0.226053	0.0276808	0.107248	0.0265784	0.786488	0.977651	-0.340268	3.86e-05	6.86e-05	0.302075	0.00017811	0.000294463	0.354715	2.15e-05	3.79e-05	0.694983	5.08e-11	5e-10	0.642343	3.18e-10	3.67e-09	0.0526399	0.46406	0.574792	S	2	2	4	S	3
13664	10090	Eif1a	eukaryotic translation initiation factor 1A	RIBO	Tbio									-0.0243492	0.806938	0.999959	-0.114127	0.257484	0.999631	-0.0634732	0.52543	0.711488	0.0119119	0.904797	0.986439	-0.173166	0.015806	0.0211934	-0.365361	7e-06	1.34e-05	0.193441	0.00765627	0.0104945	0.366607	6.64e-06	2.21e-05	-0.192195	0.0080132	0.0165981	0.558802	2.55e-09	6.91e-08	S	8	1	35	S	8
13665	10090	Eif2s1	eukaryotic translation initiation factor 2, subunit 1 alpha	RIBO	Tbio	NUCLEUS								-0.00602993	0.882803	0.999959	-0.006928	0.865512	0.999631	-0.0533237	0.199176	0.398611	0.0237161	0.563187	0.937307	0.489006	4.06e-17	3.23e-16	0.779447	5.04e-23	1.66e-21	0.808869	1.66e-23	5.96e-22	0.319863	3.42e-12	4.46e-11	0.290442	3.61e-11	5.54e-10	0.0294211	0.322741	0.436216	S	20	20	153	S	22
13666	10090	Eif2ak3	eukaryotic translation initiation factor 2 alpha kinase 3	KI-P-Other-PEK-PEK	Tchem	CYTOPLASM	ENDORETICULUM			nonsurface				-0.0472591	0.840609	0.999959	0.119019	0.613225	0.999631	-0.58898	0.0174865	0.0784796	0.175445	0.457452	0.919111	-1.30315	1.69e-08	4.21e-08	-1.32369	1.23e-08	3.21e-08	-1.52075	6.16e-10	1.82e-09	-0.217596	0.218064	0.277927	-0.0205445	0.906283	0.92994	-0.197052	0.263631	0.37299	S	3	3	4	S	4
13667	10090	Eif2b4	eukaryotic translation initiation factor 2B, subunit 4 delta		Tbio	CYTOPLASM								0.0351702	0.480615	0.999959	0.0651295	0.196415	0.999631	0.102085	0.0474916	0.152628	-0.064992	0.197332	0.787208	0.136821	0.0010314	0.00158094	0.623252	5.83e-17	5.31e-16	0.618278	7.3e-17	6.21e-16	0.481457	6.65e-14	1.41e-12	0.486431	5.07e-14	1.56e-12	-0.00497416	0.896156	0.92866	S	20	20	64	S	16
13669	10090	Eif3a	eukaryotic translation initiation factor 3, subunit A	RIBO HTH-W	Tbio	BOTH								0.00232902	0.960338	0.999959	-0.0596137	0.209743	0.999631	0.00775513	0.868511	0.934445	-0.0611477	0.198588	0.788694	0.00402567	0.905422	0.916828	0.347041	1.37e-11	5.19e-11	0.441669	2.9e-14	1.56e-13	0.437643	3.7e-14	8.61e-13	0.343015	1.81e-11	2.98e-10	0.0946279	0.00836042	0.0217617	S	70	69	370	S	75
13680	10090	Ddx19a	DEAD (Asp-Glu-Ala-Asp) box polypeptide 19a	RNA	Tdark	CYTOPLASM								-0.0228945	0.679885	0.999959	-0.029285	0.598011	0.999631	-0.123511	0.0327286	0.119641	-0.0501513	0.368926	0.880694	-0.192885	4.81e-05	8.48e-05	-0.222709	5.93e-06	1.14e-05	-0.144874	0.00127944	0.00190185	0.0480103	0.249646	0.313396	-0.0298239	0.471617	0.561985	0.0778342	0.066466	0.122545	S	22	4	91	S	23
13681	10090	Eif4a1	eukaryotic translation initiation factor 4A1	RIBO	Tchem	BOTH								0.0116176	0.829241	0.999959	-0.0771805	0.159415	0.999631	0.0149962	0.78077	0.884671	0.0144161	0.789035	0.977651	-0.0418503	0.280651	0.316766	0.30755	3.92e-09	1.08e-08	0.291955	1.17e-08	2.93e-08	0.333805	6.5e-10	4.83e-09	0.3494	2.3e-10	2.77e-09	-0.0155948	0.685255	0.768281	S	28	12	287	S	28
13682	10090	Eif4a2	eukaryotic translation initiation factor 4A2	RIBO	Tbio									0.112577	0.249597	0.999959	-0.0614298	0.526262	0.999631	0.145315	0.140405	0.317688	0.0472272	0.625583	0.953376	0.667053	6.1e-11	2.04e-10	0.99839	2e-15	1.36e-14	0.950329	7.6e-15	4.5e-14	0.283276	0.000256423	0.000621358	0.331336	3.52e-05	0.000126601	-0.0480608	0.489279	0.59883	S	30	14	225	S	30
13684	10090	Eif4e	eukaryotic translation initiation factor 4E		Tchem	CYTOPLASM								0.11054	0.0323941	0.999959	-0.06051	0.227645	0.999631	0.0788884	0.119118	0.285243	0.0632986	0.207502	0.792772	0.623304	1.69e-16	1.22e-15	0.856188	1.87e-20	3.42e-19	0.826663	5.24e-20	7.91e-19	0.203359	1.26e-05	3.96e-05	0.232884	1.46e-06	7.32e-06	-0.0295244	0.457764	0.56889	S	9	9	52	S	9
13685	10090	Eif4ebp1	eukaryotic translation initiation factor 4E binding protein 1		Tbio	BOTH								0.141077	0.318695	0.999959	0.0760196	0.588602	0.999631	-0.584515	0.000251841	0.00573484	-0.164094	0.24764	0.82021	-0.190087	0.128253	0.152272	-0.354258	0.0065827	0.00925254	-0.102823	0.404421	0.44228	0.0872644	0.478505	0.547597	-0.16417	0.186889	0.259172	0.251435	0.0471412	0.0922693	S	4	4	22	S	2
13688	10090	Eif4ebp2	eukaryotic translation initiation factor 4E binding protein 2		Tbio	CYTOPLASM								-0.109475	0.34267	0.999959	-0.133594	0.248794	0.999631	-0.197644	0.0925355	0.240736	-0.217586	0.0654767	0.574308	-0.265191	0.00455657	0.00650481	-0.484234	3.98e-06	7.8e-06	-0.161761	0.071632	0.0878156	0.10343	0.242085	0.305113	-0.219044	0.0168577	0.0322536	0.322474	0.00079075	0.00294916	S	4	4	25	S	3
13690	10090	Eif4g2	eukaryotic translation initiation factor 4, gamma 2		Tbio									0.0230721	0.693701	0.999959	-0.0439677	0.454646	0.999631	0.143256	0.0199993	0.0865334	0.0101768	0.861929	0.982709	0.440274	2.16e-11	7.61e-11	0.645146	1.07e-15	7.87e-15	0.73847	2.48e-17	2.34e-16	0.298196	1.04e-07	4.92e-07	0.204873	4.78e-05	0.000167322	0.0933238	0.0396091	0.0801635	S	42	42	155	S	43
13709	10090	Elf1	E74-like factor 1	DBTF ETS	Tbio	NUCLEUS								-0.0239472	0.818957	0.999959	-0.0298454	0.775503	0.999631	-0.0996256	0.344787	0.555016	-0.025728	0.805768	0.978178	-0.555656	5.57e-09	1.48e-08	-0.491002	6.87e-08	1.64e-07	-0.200095	0.00752015	0.0103158	0.355561	1.68e-05	5.16e-05	0.0646539	0.362769	0.453819	0.290907	0.000234248	0.00103278	S	5	4	7	S	3
13714	10090	Elk4	ELK4, member of ETS oncogene family	DBTF ETS	Tbio	NUCLEUS																																										S	1
13716	10090	Ell	elongation factor RNA polymerase II	TC?	Tbio									0.0967229	0.464571	0.999959	-0.130224	0.326735	0.999631	-0.0410154	0.755497	0.871528	-0.000779985	0.995271	0.998611	0.108981	0.228872	0.261724	0.063549	0.479497	0.518905	0.257941	0.0067006	0.00925403	0.14896	0.103422	0.145027	-0.0454315	0.61249	0.691233	0.194392	0.0361885	0.0744151	S	9	9	9	S	3
13717	10090	Eln	elastin											0.0785748	0.51222	0.999959	0.0217069	0.855796	0.999631	-0.355674	0.00563894	0.0378424	-0.129209	0.284398	0.836231	-0.503253	5.85e-06	1.12e-05	-0.445679	3.51e-05	6.23e-05	-0.271058	0.00622136	0.00862534	0.232195	0.0173201	0.0292588	0.0575736	0.53761	0.624188	0.174621	0.0680193	0.124882	S	3	3	6	S	3
13722	10090	Aimp1	aminoacyl tRNA synthetase complex-interacting multifunctional protein 1	tRNA	Tbio	NUCLEUS	BOTH						SECRETED	0.0211894	0.656956	0.999959	0.00814631	0.864216	0.999631	-0.024115	0.613443	0.776727	-0.000895212	0.985003	0.998586	0.123151	0.000667821	0.00104505	0.247749	1.37e-08	3.56e-08	0.392483	2.87e-13	1.33e-12	0.269332	2.34e-09	1.56e-08	0.124598	0.000590999	0.00160425	0.144734	0.000104552	0.000511879	S	20	20	135	S	21
13723	10090	Emb	embigin		Tbio					surface	Cell Membrane			0.0650484	0.498555	0.999959	0.00498766	0.958438	0.999631	0.240282	0.0173558	0.0780865	-0.0673532	0.483597	0.924077	-0.175901	0.0189452	0.0251583	-0.969358	1.11e-14	6.63e-14	-1.63904	3.82e-21	7.7e-20	-1.46314	1.06e-19	1.04e-17	-0.793458	2.03e-12	4.16e-11	-0.669679	1.23e-10	5.47e-09	S	9	9	44	S	11
13726	10090	Emd	emerin		Tbio	CYTOPLASM	ENDORETICULUM			nonsurface				0.00544347	0.922599	0.999959	-0.0438413	0.436467	0.999631	0.0764827	0.179476	0.372258	0.00675824	0.903991	0.986439	-0.653064	3.9e-17	3.11e-16	-0.526724	1.45e-14	8.44e-14	-0.506076	4.2e-14	2.21e-13	0.146988	0.000694597	0.00155089	0.126341	0.0028707	0.00667537	0.0206476	0.600701	0.698871	S	8	8	30	S	8
13728	10090	Mark2	MAP/microtubule affinity regulating kinase 2	UBI-UBD, KI-P-CAMK-CAMKL-MARK, PM	Tchem	CYTOPLASM					Cell Membrane			0.0577601	0.249503	0.999959	-0.0529896	0.289831	0.999631	-0.0437385	0.380711	0.587736	-0.049058	0.326393	0.859235	0.317619	4.11e-10	1.25e-09	0.361272	2.01e-11	7.42e-11	0.414695	6.47e-13	2.87e-12	0.097076	0.010288	0.0181958	0.043653	0.228572	0.307244	0.053423	0.142884	0.230205	S	26	18	61	S	22
13733	10090	Adgre1	adhesion G protein-coupled receptor E1	PM	Tbio					surface	Cell Membrane			-0.0429895	0.709252	0.999959	0.0491655	0.669921	0.999631	-0.0424473	0.712747	0.843955	-0.170717	0.146095	0.725788	-0.551622	7.63e-08	1.77e-07	-0.365618	6.21e-05	0.00010776	-0.280796	0.00124197	0.0018482	0.270826	0.00174177	0.00359606	0.186004	0.025149	0.0460055	0.0848221	0.291662	0.403031	S	2	2	2	S	2
13796	10090	Emx1	empty spiracles homeobox 1	DBTF HOMEO	Tbio	BOTH								0.0449641	0.666406	0.999959	0.241938	0.026568	0.995353	-0.0401335	0.700304	0.836058	-0.011943	0.908694	0.986678	-0.666952	4.66e-10	1.41e-09	-0.431402	2.46e-06	4.94e-06	-0.459319	8.48e-07	1.72e-06	0.207633	0.00943404	0.0168124	0.23555	0.00369351	0.00836985	-0.0279171	0.712421	0.790321	S	1	0	1	S	1
13797	10090	Emx2	empty spiracles homeobox 2	DBTF HOMEO	Tbio	NUCLEUS								0.0449641	0.664558	0.999959	0.241938	0.0257613	0.995353	-0.0401335	0.698621	0.834703	-0.011943	0.908156	0.986678	-0.666952	4.22e-10	1.28e-09	-0.431402	2.28e-06	4.61e-06	-0.459319	7.84e-07	1.6e-06	0.207633	0.00915333	0.01635	0.23555	0.00356255	0.00810394	-0.0279171	0.711202	0.789321	S	1	0	1	S	1
13800	10090	Enah	enabled homolog (Drosophila)		Tbio									-0.0251094	0.653347	0.999959	0.0299396	0.592589	0.999631	-0.180297	0.00298578	0.0245683	0.0677698	0.230834	0.81179	0.222889	2.26e-05	4.11e-05	0.317887	5.44e-08	1.31e-07	0.248948	4.24e-06	7.98e-06	0.0260587	0.564882	0.628877	0.0949983	0.0419675	0.0719338	-0.0689396	0.133837	0.218385	S	20	19	79	S	21
13801	10090	Enam	enamelin		Tbio								SECRETED																															S	1	1	1
13804	10090	Endog	endonuclease G		Tbio	NUCLEUS		IMS	Mitochondrial central dogma > mtDNA maintenance > mtDNA stability and decay | Mitochondrial central dogma > mtRNA metabolism > mtRNA stability and decay | Mitochondrial dynamics and surveillance > Apoptosis					0.00576325	0.921341	0.999959	-0.0497247	0.397361	0.999631	0.0884726	0.13757	0.313208	-0.0406689	0.487849	0.924077	-0.362738	5.17e-10	1.55e-09	-0.480372	5.82e-13	2.66e-12	-0.201472	2.71e-05	4.73e-05	0.161265	0.000436067	0.00101117	-0.117635	0.00732583	0.0153485	0.2789	1.24e-07	1.74e-06	S	7	7	10	S	6
13805	10090	Eng	endoglin		Tbio					surface				-0.0793451	0.468036	0.999959	0.0219487	0.840188	0.999631	0.130786	0.235503	0.439772	-0.0163417	0.880635	0.983398	-0.23251	0.00361621	0.00523736	-0.0120386	0.871625	0.886439	0.0299038	0.688448	0.718813	0.262414	0.00123974	0.00263325	0.220472	0.0054882	0.0118298	0.0419424	0.574339	0.676383	S	3	3	4	S	3
13806	10090	Eno1	enolase 1, alpha non-neuron		Tchem	BOTH					Cell Membrane			0.00621192	0.946038	0.999959	-0.0556813	0.545418	0.999631	-0.198643	0.0377228	0.130729	0.0861822	0.351616	0.871034	-0.203407	0.00518304	0.00734463	-0.466883	9.39e-08	2.2e-07	-0.730524	4.56e-12	1.79e-11	-0.527117	8.21e-09	4.85e-08	-0.263476	0.000485533	0.00134301	-0.263641	0.000482272	0.00191328	S	27	1	615	S	28
13807	10090	Eno2	enolase 2, gamma neuronal	PM	Tbio						Cell Membrane			0.00095061	0.993359	0.999959	-0.018081	0.874237	0.999631	-0.258889	0.0301587	0.113382	0.0732852	0.522675	0.927125	-0.222715	0.0112092	0.0152809	-0.547169	2.06e-07	4.65e-07	-0.677964	2.76e-09	7.46e-09	-0.455249	4.88e-06	1.67e-05	-0.324454	0.000443389	0.00123724	-0.130795	0.123421	0.204298	S	12	7	42	S	10
13808	10090	Eno3	enolase 3, beta muscle		Tbio									-0.187049	0.542757	0.999959	-0.390184	0.209359	0.999631	0.0296227	0.922951	0.962912	0.599078	0.0586059	0.549864	-0.112796	0.6139	0.647314	-0.596242	0.0112731	0.015456	-0.981303	0.00010712	0.000177423	-0.868506	0.000448207	0.00103508	-0.483445	0.0365897	0.0638438	-0.385061	0.0917719	0.15987	S	21	16	91	S	13
13809	10090	Enpep	glutamyl aminopeptidase	PM	Tchem	CYTOPLASM				surface				0.00550104	0.97248	0.999959	-0.0440242	0.782633	0.999631	0.0348037	0.827301	0.91197	0.025249	0.874216	0.983398	-0.715924	1.14e-07	2.59e-07	-0.752161	4.36e-08	1.06e-07	-0.579449	4.59e-06	8.62e-06	0.136475	0.20208	0.260141	-0.0362369	0.731662	0.792998	0.172712	0.109169	0.184854	S	10	10	16	S	10
13821	10090	Epb41l1	erythrocyte membrane protein band 4.1 like 1	PM	Tbio									-0.0265501	0.650013	0.999959	-0.0152425	0.794222	0.999631	-0.0694159	0.240646	0.445437	-0.0208698	0.721145	0.970237	-0.504698	7.97e-14	3.85e-13	-0.755097	1.15e-18	1.44e-17	-0.760375	9.43e-19	1.13e-17	-0.255677	3.74e-07	1.58e-06	-0.250399	5.45e-07	3e-06	-0.00527795	0.895613	0.928187	S	20	20	44	S	19
13822	10090	Epb41l2	erythrocyte membrane protein band 4.1 like 2		Tbio	NUCLEUS					Cell Membrane			-0.0497965	0.465886	0.999959	0.0216032	0.750772	0.999631	-0.237894	0.00148802	0.0157094	-0.0500822	0.463356	0.920736	1.14881	6.89e-20	9.08e-19	0.92557	3.42e-17	3.22e-16	0.991317	4.87e-18	5.18e-17	-0.157496	0.00750407	0.0136855	-0.223243	0.000312303	0.000900379	0.065747	0.24163	0.348034	S	58	52	252	S	58
13823	10090	Epb41l3	erythrocyte membrane protein band 4.1 like 3		Tbio					nonsurface	Cell Membrane			-0.0624012	0.202332	0.999959	-0.0534637	0.272779	0.999631	-0.19249	0.00040418	0.00749298	-0.0108939	0.821288	0.978391	1.06958	1.68e-22	3.75e-21	1.12611	3.61e-23	1.27e-21	1.08912	9.8e-23	2.86e-21	0.0195385	0.643717	0.702978	0.0565244	0.186368	0.258718	-0.0369858	0.383408	0.497853	S	42	35	146	S	40
13824	10090	Epb41l4a	erythrocyte membrane protein band 4.1 like 4a		Tdark	CYTOPLASM								-0.0397368	0.801157	0.999959	-0.0603849	0.702149	0.999631	0.1633	0.305153	0.515253	-0.456076	0.00697564	0.201433	-2.06912	1.84e-17	1.53e-16	-1.64644	1.01e-14	6.09e-14	-1.19323	3.67e-11	1.27e-10	0.875887	3.3e-08	1.73e-07	0.422678	0.0013715	0.00345635	0.453209	0.000688172	0.00260721	S	1	1	1	S	2
13828	10090	Epb42	erythrocyte membrane protein band 4.2	PM	Tbio						Cell Membrane			-0.058591	0.731355	0.999959	0.466453	0.0101894	0.764188	0.375236	0.0348369	0.124495	0.454101	0.0121149	0.267397	-0.835021	2.95e-06	5.81e-06	-0.791643	6.89e-06	1.32e-05	-1.21482	2.32e-09	6.33e-09	-0.379804	0.0145877	0.0250716	0.0433772	0.769642	0.82535	-0.423181	0.00709866	0.0189538	S	5	4	7	S	4
13829	10090	Dmtn	dematin actin binding protein		Tbio						Cell Membrane			0.256711	0.0724554	0.999959	-0.0153939	0.911594	0.999631	-0.0857521	0.537655	0.721091	-0.0743676	0.592648	0.946812	0.154711	0.122106	0.145327	0.171056	0.0887193	0.108369	-0.0531931	0.588685	0.624456	-0.207905	0.0406706	0.0630034	0.0163445	0.867755	0.899977	-0.224249	0.0280785	0.0600892	S	1	1	1	S	2
13830	10090	Stom	stomatin	PM	Tbio		ENDORETICULUM	Membrane	0		Cell Membrane			0.190307	0.0273354	0.999959	0.00284688	0.972422	0.999631	0.0238104	0.772642	0.880863	0.0922126	0.268295	0.831574	0.326395	7.12e-06	1.35e-05	0.493795	3.3e-09	9.2e-09	0.483076	5.26e-09	1.37e-08	0.156681	0.0147247	0.0252829	0.1674	0.00961331	0.0195442	-0.0107193	0.860898	0.903863	S	10	10	46	S	9
13831	10090	Epc1	enhancer of polycomb homolog 1 (Drosophila)	TC	Tbio	NUCLEUS								-0.0120574	0.908176	0.999959	-0.0960789	0.361737	0.999631	0.101188	0.337178	0.548105	0.143277	0.177798	0.76515	0.118011	0.116474	0.139069	-0.0505509	0.494299	0.533423	-0.0636107	0.390792	0.428944	-0.181622	0.0185263	0.0310725	-0.168562	0.0279057	0.0504061	-0.0130598	0.859347	0.902587	S	4	4	8	S	3
13835	10090	Epha1	Eph receptor A1	KI-P-TK-Eph	Tchem					surface	Cell Membrane			0.190125	0.607808	0.999959	0.0987858	0.789367	0.999631	-0.598206	0.113864	0.276847	0.00835694	0.981959	0.998077	-0.922324	0.001033	0.00158293	-1.0216	0.000353659	0.000567276	-2.29539	3.49e-10	1.07e-09	-1.37306	6.95e-06	2.3e-05	-0.0992801	0.699462	0.766732	-1.27378	2.13e-05	0.000133219	S	1	1	1	S	1
13838	10090	Epha4	Eph receptor A4	KI-P-TK-Eph	Tchem	CYTOPLASM	BOTH			surface	Cell Membrane																																	A	1	0	1	S	3
13841	10090	Epha7	Eph receptor A7	KI-P-TK-Eph	Tchem					surface	Cell Membrane																																	A	1	0	1	S	4
13844	10090	Ephb2	Eph receptor B2	KI-P-TK-Eph	Tchem	NUCLEUS				surface	Cell Membrane			0.256666	0.053407	0.999959	0.120264	0.352365	0.999631	-0.0900194	0.484807	0.681082	-0.116833	0.366056	0.880694	0.222877	0.0230826	0.0302755	0.37302	0.000362968	0.000581775	0.462379	2.39e-05	4.2e-05	0.239502	0.0152353	0.026089	0.150143	0.117481	0.174609	0.0893595	0.345326	0.459538	S	6	5	11	S	4
13845	10090	Ephb3	Eph receptor B3	KI-P-TK-Eph	Tchem					surface	Cell Membrane																																	S	2	1	2	A	1
13846	10090	Ephb4	Eph receptor B4	KI-P-TK-Eph	Tchem					surface	Cell Membrane																																	S	2	1	2	A	1
13848	10090	Ephb6	Eph receptor B6	KI-P-TK-Eph, PM	Tchem					surface			SECRETED																																			S	1
13849	10090	Ephx1	epoxide hydrolase 1, microsomal		Tchem									-0.430812	0.000159278	0.0388867	-0.039296	0.69265	0.999631	0.0780352	0.434458	0.635894	-0.0327441	0.741774	0.97365	0.593075	9.67e-08	2.22e-07	0.935805	3.89e-12	1.6e-11	0.956371	2.26e-12	9.29e-12	0.363296	0.000194246	0.000483192	0.34273	0.000379332	0.00107436	0.0205659	0.812615	0.868307	S	24	24	133	S	21
13850	10090	Ephx2	epoxide hydrolase 2, cytoplasmic		Tchem			unknown	Metabolism > Detoxification > Xenobiotic metabolism | Metabolism > Lipid metabolism					0.015858	0.90847	0.999959	0.0625318	0.650883	0.999631	0.199749	0.155293	0.339226	-0.187146	0.182063	0.772125	-0.574491	1.58e-06	3.2e-06	-1.68001	1.67e-17	1.66e-16	-0.720344	2.38e-08	5.71e-08	-0.145854	0.143926	0.193681	-1.10551	1.31e-12	2.8e-11	0.959661	4.23e-11	2.31e-09	S	19	19	90	S	18
13852	10090	Stx2	syntaxin 2		Tbio					nonsurface				0.143866	0.0301964	0.999959	0.0147062	0.816908	0.999631	-0.0695862	0.278334	0.485339	0.0627712	0.327147	0.859235	0.538996	1.23e-12	5.02e-12	0.38662	3.06e-09	8.6e-09	0.0214585	0.653712	0.686806	-0.517537	3.41e-12	4.46e-11	-0.152375	0.00301762	0.00697484	-0.365162	1.03e-08	2.26e-07	S	8	7	18	S	9
13853	10090	Epm2a	epilepsy, progressive myoclonic epilepsy, type 2 gene alpha		Tbio	NUCLEUS					Cell Membrane			-0.0157255	0.892701	0.999959	-0.0312261	0.788922	0.999631	0.187752	0.115564	0.279529	-0.0701152	0.548836	0.935058	-0.166644	0.0468502	0.0588344	0.083594	0.30716	0.344735	-0.122544	0.138097	0.162847	0.0441006	0.587792	0.651215	0.250238	0.0039987	0.00899541	-0.206138	0.0155206	0.0367735	S	1	1	2	S	1
13854	10090	Epn1	epsin 1	UBI-UBD, PM	Tbio	NUCLEUS					Cell Membrane			-0.00832308	0.898089	0.999959	-0.014544	0.822964	0.999631	-0.126154	0.0603755	0.179841	-0.0177272	0.785131	0.977651	-0.150655	0.0026135	0.00384144	-0.0187105	0.687304	0.71748	-0.123106	0.0118433	0.0159137	0.0275489	0.554019	0.619019	0.131944	0.00739566	0.0154862	-0.104395	0.030471	0.06448	S	12	10	24	S	10
13855	10090	Epn2	epsin 2	UBI-UBD	Tbio									-0.0100101	0.880872	0.999959	-0.0821888	0.224803	0.999631	-0.272649	0.000317779	0.00655792	-0.0368208	0.582444	0.944378	-0.0223545	0.698857	0.72834	0.114326	0.054628	0.0686419	0.105747	0.0742503	0.0907981	0.128101	0.0325356	0.0516265	0.136681	0.0232134	0.0429164	-0.00857959	0.881845	0.918824	S	16	15	47	S	17
13858	10090	Eps15	epidermal growth factor receptor pathway substrate 15	UBI-UBD, PM	Tbio						Cell Membrane			-0.0409634	0.330858	0.999959	0.0241582	0.564096	0.999631	-0.110102	0.0129073	0.0650682	0.0373254	0.374895	0.88378	0.923462	6.87e-24	2.13e-22	0.733672	6.53e-21	1.33e-19	0.750168	3.39e-21	6.89e-20	-0.173295	7.98e-06	2.62e-05	-0.18979	1.85e-06	9.06e-06	0.0164955	0.614947	0.711067	S	37	37	118	S	35
13859	10090	Eps15l1	epidermal growth factor receptor pathway substrate 15-like 1	UBI-UBD, PM	Tbio	NUCLEUS					Cell Membrane			-0.0363575	0.489317	0.999959	-0.0605483	0.253238	0.999631	-0.101337	0.061104	0.181259	-0.0690856	0.193966	0.780721	-0.039322	0.325101	0.363017	-0.112453	0.00750489	0.0105049	0.12063	0.00443911	0.00624933	0.159952	0.00030025	0.000719305	-0.0731309	0.0724179	0.115369	0.233083	1.47e-06	1.39e-05	S	34	34	110	S	34
13860	10090	Eps8	epidermal growth factor receptor pathway substrate 8		Tbio						Cell Membrane			-0.0280755	0.729621	0.999959	-0.06053	0.457986	0.999631	-0.0931988	0.256441	0.461893	-0.073791	0.366776	0.880694	-0.462514	2.51e-09	6.95e-09	-0.492117	6.39e-10	1.95e-09	-0.33341	1.43e-06	2.83e-06	0.129104	0.0283484	0.0456414	-0.0296032	0.601792	0.682593	0.158707	0.00814309	0.0212938	S	19	19	38	S	14
13861	10090	Epx	eosinophil peroxidase		Tbio	CYTOPLASM								-0.195815	0.37625	0.999959	0.0727032	0.740944	0.999631	0.0127575	0.953693	0.977564	0.0124329	0.95487	0.993386	-0.19742	0.186867	0.216634	-0.486397	0.00227249	0.00335164	-0.572575	0.000460547	0.000715704	-0.375155	0.0153658	0.0262874	-0.288976	0.0571265	0.0940121	-0.0861783	0.560018	0.663047	S	6	6	7	S	5
13863	10090	Lcn5	lipocalin 5											-0.0434588	0.82601	0.999959	0.0418676	0.832279	0.999631	0.889571	0.000102677	0.00357909	0.241432	0.228123	0.811206	-0.84265	3.64e-05	6.49e-05	-2.53516	2.23e-15	1.51e-14	-2.64031	7.33e-16	5.15e-15	-1.79766	1.62e-11	1.82e-10	-1.69251	6.84e-11	9.67e-10	-0.105148	0.552556	0.656256	S	12	12	717	S	12
13864	10090	Nr2f6	nuclear receptor subfamily 2, group F, member 6	DBTF NHR	Tbio	NUCLEUS								-0.0423023	0.665473	0.999959	-0.0605726	0.536588	0.999631	0.0160715	0.869328	0.934764	-0.024634	0.800984	0.977798	-1.4538	8.47e-21	1.34e-19	-1.03059	1.67e-16	1.42e-15	-0.860828	2.27e-14	1.25e-13	0.592974	2.48e-10	2.04e-09	0.423207	2.72e-07	1.6e-06	0.169767	0.0135935	0.0327551	S	6	4	10	S	5
13866	10090	Erbb2	v-erb-b2 erythroblastic leukemia viral oncogene homolog 2, neuro/glioblastoma derived oncogene homolog (avian)	KI-P-TK-EGFR, PM	Tclin	NUCLEUS				surface	Cell Membrane			0.100816	0.438846	0.999959	-0.0685674	0.597434	0.999631	0.118972	0.361995	0.570621	0.0413727	0.749595	0.974649	-0.382467	0.000130962	0.000220819	-0.522559	1.35e-06	2.79e-06	-0.440825	1.96e-05	3.46e-05	-0.0583577	0.510509	0.578019	-0.140092	0.120131	0.177869	0.0817342	0.358328	0.472521	S	7	6	15	S	7
13867	10090	Erbb3	v-erb-b2 erythroblastic leukemia viral oncogene homolog 3 (avian)	KI-P-TK-EGFR	Tchem					surface	Cell Membrane		SECRETED	-0.111968	0.496791	0.999959	0.0935698	0.569612	0.999631	0.115055	0.485105	0.681099	-0.0474377	0.772638	0.975999	-0.905123	2.57e-09	7.09e-09	-0.930237	1.41e-09	4.12e-09	-0.748336	1.23e-07	2.73e-07	0.156787	0.16371	0.21673	-0.025114	0.820772	0.863418	0.181901	0.108	0.183134	S	4	4	4	S	1
13870	10090	Ercc1	excision repair cross-complementing rodent repair deficiency, complementation group 1		Tbio									-0.0203631	0.794691	0.999959	-0.0845706	0.284667	0.999631	-0.0342236	0.662223	0.809718	0.0569477	0.468674	0.922821	0.47293	4.75e-10	1.43e-09	0.705951	2.31e-14	1.3e-13	0.492348	1.89e-10	5.94e-10	0.0194178	0.717884	0.769999	0.233021	0.00012601	0.000398484	-0.213603	0.000351444	0.00145257	S	5	5	5	S	6
13871	10090	Ercc2	excision repair cross-complementing rodent repair deficiency, complementation group 2	TC	Tbio	BOTH								-0.0119253	0.816458	0.999959	0.0247329	0.630812	0.999631	-0.0724596	0.165809	0.353579	-0.0241477	0.638884	0.955249	0.986135	1.59e-23	4.44e-22	0.844788	1.61e-21	3.8e-20	0.934841	7.89e-23	2.34e-21	-0.0512938	0.160162	0.212399	-0.141346	0.000399202	0.00112472	0.0900525	0.0168224	0.0394071	S	19	19	42	S	19
13872	10090	Ercc3	excision repair cross-complementing rodent repair deficiency, complementation group 3	TC	Tbio	NUCLEUS								-0.0123741	0.865632	0.999959	-0.0353348	0.629617	0.999631	0.128489	0.0873061	0.230866	-0.194362	0.0122605	0.267911	0.593021	1.03e-11	3.75e-11	0.765815	1.45e-14	8.45e-14	0.799882	4.49e-15	2.76e-14	0.206861	0.000964775	0.00210399	0.172794	0.00470981	0.0103954	0.0340665	0.552748	0.656287	S	16	16	33	S	15
13875	10090	Erf	Ets2 repressor factor	DBTF ETS	Tbio	NUCLEUS								0.0846528	0.556073	0.999959	-0.0138361	0.923106	0.999631	-0.205791	0.158784	0.3446	0.265347	0.0725351	0.594578	-0.857546	2.31e-09	6.4e-09	-0.351482	0.00190442	0.00283478	-0.495679	3.95e-05	6.82e-05	0.361867	0.0014574	0.00305879	0.506064	2.96e-05	0.000108897	-0.144196	0.173925	0.268734	S	2	2	5	S	2
13876	10090	Erg	avian erythroblastosis virus E-26 (v-ets) oncogene related	DBTF ETS	Tbio	BOTH								-0.205618	0.407956	0.999959	-0.32171	0.199479	0.999631	-0.00766961	0.975218	0.988433	-0.343327	0.171814	0.757516	-1.3214	1.45e-08	3.65e-08	-1.08731	6.07e-07	1.3e-06	-1.00757	2.24e-06	4.33e-06	0.313835	0.0813272	0.117281	0.234094	0.188756	0.261276	0.0797417	0.650335	0.738742	S	2	2	2	S	1
13877	10090	Erh	enhancer of rudimentary homolog (Drosophila)		Tbio									0.0778536	0.388891	0.999959	-0.0681249	0.450142	0.999631	-0.398895	0.000119538	0.00394951	-0.0716701	0.427178	0.905735	0.497777	6.09e-07	1.28e-06	0.525945	2.25e-07	5.06e-07	0.580281	3.39e-08	8e-08	0.0825048	0.308997	0.377519	0.0281685	0.726392	0.788627	0.0543363	0.500829	0.610229	S	6	6	72	S	7
13884	10090	Ces1c	carboxylesterase 1C											-0.0436198	0.730731	0.999959	0.154328	0.229155	0.999631	-0.447827	0.00135577	0.0147953	-0.0654965	0.605825	0.951642	-1.40703	1.11e-14	6.13e-14	-1.36323	2.58e-14	1.44e-13	-1.3879	1.6e-14	9.02e-14	0.0191342	0.854024	0.882708	0.0437995	0.673998	0.744273	-0.0246653	0.812558	0.868307	S	15	6	146	S	14
13885	10090	Esd	esterase D/formylglutathione hydrolase		Tbio									-0.107926	0.290307	0.999959	-0.145478	0.157481	0.999631	0.0572151	0.572202	0.746058	-0.0127025	0.899928	0.986244	-0.685646	6.93e-11	2.3e-10	-0.286663	0.000325835	0.000524365	-0.362396	1.57e-05	2.8e-05	0.32325	7.6e-05	0.000204154	0.398983	3.56e-06	1.62e-05	-0.0757336	0.294176	0.406123	S	11	11	71	S	10
13897	10090	Ces1e	carboxylesterase 1E											-0.0618929	0.58343	0.999959	0.0250553	0.823912	0.999631	0.560834	2.77e-05	0.00209778	-0.198125	0.0868312	0.628562	-0.331771	0.00375836	0.00542791	-1.70156	1.26e-16	1.1e-15	-1.58092	9.67e-16	6.61e-15	-1.24915	5.07e-13	8.55e-12	-1.36979	4.6e-14	1.44e-12	0.120645	0.263362	0.372756	S	14	11	66	S	15
13909	10090	Ces3b	carboxylesterase 3B		Tbio									0.0218961	0.883742	0.999959	0.363435	0.0210091	0.987661	-0.26099	0.0897686	0.235771	0.106473	0.47903	0.923673	1.13105	3.72e-11	1.28e-10	0.547731	3.75e-05	6.65e-05	0.450692	0.000415702	0.000648447	-0.680354	1.33e-06	5.05e-06	-0.583316	1.53e-05	6e-05	-0.0970382	0.401411	0.51625	S	1	1	1	S	1
13929	10090	Amz2	archaelysin family metallopeptidase 2		Tdark									0.0422387	0.75301	0.999959	0.133182	0.325051	0.999631	0.447225	0.00229123	0.020669	-0.0543365	0.685804	0.966902	0.0633717	0.555215	0.590989	-0.218745	0.0479729	0.0608546	-0.181809	0.097015	0.11695	-0.245181	0.027838	0.0448867	-0.282117	0.0123823	0.024458	0.0369361	0.730468	0.805392	S	2	2	3	S	6
13972	10090	Gnb1l	guanine nucleotide binding protein (G protein), beta polypeptide 1-like		Tbio	CYTOPLASM								0.0638541	0.739842	0.999959	0.0167667	0.930452	0.999631	-0.132646	0.491788	0.686146	-0.0026543	0.988976	0.998611	0.680467	7.68e-06	1.46e-05	0.693347	5.74e-06	1.1e-05	0.685689	6.83e-06	1.26e-05	0.0052226	0.967487	0.97628	0.0128807	0.919931	0.940093	-0.00765814	0.952341	0.966913	S	1	1	1	S	1
13982	10090	Esr1	estrogen receptor 1 (alpha)	DBTF NHR, PM	Tclin	BOTH	GOLGI				Cell Membrane																																	S	1	1	1
13984	10090	Esx1	extraembryonic, spermatogenesis, homeobox 1											0.0207874	0.883465	0.999959	0.0583965	0.680924	0.999631	0.0280575	0.843195	0.921115	0.076177	0.592088	0.946498	0.835973	4.24e-10	1.29e-09	0.858712	2.3e-10	7.37e-10	0.859481	2.25e-10	7.01e-10	0.023508	0.803423	0.842288	0.0227395	0.809718	0.854781	0.000768493	0.993504	0.995538	S	1	1	1	S	1
13990	10090	Smarcad1	SWI/SNF-related, matrix-associated actin-dependent regulator of chromatin, subfamily a, containing DEAD/H box 1	TC, UBI-UBD	Tbio									-0.0739295	0.54544	0.999959	0.00138295	0.990945	0.999631	0.17039	0.169545	0.358706	0.181912	0.143456	0.723414	0.523816	1.01e-06	2.07e-06	0.450883	1.13e-05	2.11e-05	-0.00467032	0.957231	0.962773	-0.528487	8.62e-07	3.38e-06	-0.0729329	0.404971	0.498166	-0.455554	9.68e-06	6.8e-05	S	9	9	11	S	7
13992	10090	Khdrbs3	KH domain containing, RNA binding, signal transduction associated 3	RNA	Tbio	NUCLEUS								0.114356	0.0649013	0.999959	-0.0381616	0.526254	0.999631	-0.154188	0.0151001	0.0714337	-0.032208	0.592345	0.946498	0.421834	4.27e-10	1.29e-09	1.19072	2.64e-22	7.46e-21	1.21296	1.52e-22	4.21e-21	0.791122	3.85e-17	1.96e-15	0.768886	8.58e-17	5.08e-15	0.0222362	0.641418	0.732398	S	14	11	68	S	14
13998	10090	Fgd6	FYVE, RhoGEF and PH domain containing 6		Tdark	CYTOPLASM	GOLGI							-0.184728	0.24382	0.999959	0.032736	0.834367	0.999631	0.0943355	0.547981	0.728859	0.148355	0.347117	0.87057	0.721896	1.55e-07	3.46e-07	0.649255	1.05e-06	2.19e-06	0.561859	1.08e-05	1.96e-05	-0.160037	0.146016	0.195956	-0.0726408	0.503548	0.592885	-0.0873964	0.421688	0.535424	S	2	2	2	S	2
14000	10090	Drosha	drosha, ribonuclease type III	RNA	Tbio	NUCLEUS																																						S	2	2	2
14004	10090	Chchd2	coiled-coil-helix-coiled-coil-helix domain containing 2		Tbio	NUCLEUS		IMS	Mitochondrial dynamics and surveillance > Apoptosis					-0.0016732	0.989582	0.999959	0.0746235	0.561577	0.999631	-0.102537	0.426364	0.629954	-0.101203	0.432337	0.908568	1.07524	1.46e-13	6.79e-13	0.666627	1.14e-08	3e-08	1.05724	2.26e-13	1.06e-12	-0.0180003	0.837201	0.869834	-0.408617	4.96e-05	0.000173101	0.390617	8.96e-05	0.000449938	S	4	1	55	S	4
14007	10090	Celf2	CUGBP, Elav-like family member 2	RNA	Tbio	BOTH								-0.200335	0.00335677	0.401968	-0.0040427	0.948757	0.999631	-0.134514	0.0398962	0.135816	-0.138879	0.03432	0.44425	0.242304	0.000107205	0.000182389	0.0355359	0.520443	0.558784	0.271834	2.29e-05	4.02e-05	0.0295302	0.592925	0.655687	-0.206768	0.000661553	0.00177964	0.236298	0.000146382	0.000686109	S	18	13	72	S	16
14011	10090	Etv6	ets variant 6	DBTF ETS	Tbio	NUCLEUS								-0.00221236	0.984771	0.999959	-0.0129482	0.91106	0.999631	-0.217535	0.0688792	0.196192	-0.286086	0.0191283	0.345111	-0.576887	2.76e-07	6.01e-07	-0.0519647	0.561312	0.598129	-0.384744	0.000136579	0.000223468	0.192143	0.0376501	0.0587723	0.524923	1.46e-06	7.33e-06	-0.33278	0.000703352	0.00265911	S	2	2	3	S	3
14013	10090	Mecom	MDS1 and EVI1 complex locus	DBTF ZNF-C2H2	Tbio	NUCLEUS																																						S	1	1	1
14020	10090	Evi5	ecotropic viral integration site 5		Tbio	NUCLEUS	GOLGI							-0.0203342	0.735759	0.999959	-0.055521	0.36007	0.999631	-0.0258419	0.668212	0.813531	0.0404225	0.503635	0.925858	-0.0333861	0.418198	0.456513	-0.0878522	0.0386614	0.0495741	-0.0881105	0.0381306	0.0484094	-0.0547244	0.188387	0.244944	-0.0544661	0.190424	0.263192	-0.000258309	0.994976	0.996641	S	9	9	11	S	7
14026	10090	Evl	Ena-vasodilator stimulated phosphoprotein		Tbio	CYTOPLASM								0.00580064	0.964546	0.999959	-0.00997035	0.939101	0.999631	-0.473861	0.00105955	0.0127513	-0.0515632	0.693168	0.967239	0.529438	1.81e-05	3.32e-05	0.2514	0.0225469	0.0298271	0.00129217	0.990236	0.991985	-0.528145	1.88e-05	5.69e-05	-0.278038	0.0123979	0.0244844	-0.250108	0.0231934	0.0512548	S	12	11	29	S	13
14027	10090	Evpl	envoplakin		Tbio	CYTOPLASM								-0.00114872	0.990896	0.999959	-0.0166762	0.868467	0.999631	0.125231	0.220009	0.423479	-0.0871597	0.389896	0.88974	-0.21497	0.00390186	0.0056261	0.0348049	0.617251	0.651167	0.271091	0.00043867	0.000682989	0.48606	6.28e-08	3.1e-07	0.249774	0.00102473	0.00265195	0.236286	0.00173436	0.00573207	S	23	22	28	S	22
14030	10090	Ewsr1	Ewing sarcoma breakpoint region 1	RNA, PM										0.00246003	0.971591	0.999959	-0.0299519	0.665124	0.999631	-0.136406	0.0563859	0.172244	-0.04319	0.533291	0.930253	0.320008	3.34e-07	7.23e-07	0.278531	3.63e-06	7.15e-06	0.549125	2.48e-12	1.01e-11	0.229118	6.33e-05	0.000173465	-0.0414769	0.409639	0.502817	0.270595	5.74e-06	4.41e-05	S	7	7	68	S	12
14042	10090	Ext1	exostoses (multiple) 1		Tbio		BOTH			nonsurface				0.0255766	0.882239	0.999959	-0.026425	0.878364	0.999631	0.320962	0.0713726	0.201297	-0.0876873	0.612334	0.951642	-1.19458	3.83e-11	1.31e-10	-0.611729	1.73e-05	3.16e-05	-0.714933	1.48e-06	2.93e-06	0.479646	0.000387309	0.000907287	0.58285	3.43e-05	0.000123995	-0.103204	0.398727	0.513289	S	2	1	2	R	2
14043	10090	Ext2	exostoses (multiple) 2		Tbio		BOTH			nonsurface				-0.0466905	0.538353	0.999959	-0.0137461	0.855789	0.999631	0.128538	0.0976023	0.249294	-0.0537103	0.479559	0.923821	-0.500518	1.16e-10	3.75e-10	-0.312455	1.62e-06	3.32e-06	-0.287447	6.26e-06	1.16e-05	0.21307	0.000342981	0.000811744	0.188063	0.001253	0.00318454	0.0250079	0.640396	0.731868	S	6	6	8	S	7
14050	10090	Eya3	eyes absent 3 homolog (Drosophila)	CBTC	Tbio	BOTH								0.0644446	0.449875	0.999959	-0.0518042	0.54282	0.999631	0.0273577	0.747318	0.866222	0.0544886	0.522267	0.927125	0.580686	2.06e-11	7.28e-11	0.627205	3.11e-12	1.29e-11	0.591625	1.31e-11	4.82e-11	0.0109382	0.849583	0.879401	0.046519	0.422216	0.515494	-0.0355807	0.538425	0.643946	S	5	5	8	S	3
14055	10090	Ezh1	enhancer of zeste homolog 1 (Drosophila)	DBTF	Tchem									0.0565256	0.786746	0.999959	0.0460472	0.82553	0.999631	-0.0276701	0.894588	0.948573	-0.153607	0.464167	0.921558	0.973419	6.54e-08	1.53e-07	0.898601	2.96e-07	6.6e-07	1.12127	3.63e-09	9.63e-09	0.147852	0.29348	0.361141	-0.0748181	0.592541	0.673803	0.22267	0.117643	0.196546	S	6	3	10	S	3
14057	10090	Sfxn1	sideroflexin 1		Tbio			MIM	Metabolism > Amino acid metabolism > Serine metabolism | Metabolism > Vitamin metabolism > Folate and 1-C metabolism | Small molecule transport > Sideroflexins	nonsurface				-0.0337721	0.623506	0.999959	-0.0140492	0.837893	0.999631	0.295095	0.000177329	0.0048111	-0.0920207	0.187214	0.778214	-0.435009	3.86e-08	9.25e-08	-0.188098	0.00383523	0.00552263	-0.325526	6.58e-06	1.21e-05	0.109483	0.0785959	0.113861	0.246911	0.000273355	0.000798781	-0.137428	0.0294185	0.0625477	S	12	11	55	S	10
14058	10090	F10	coagulation factor X	PM	Tclin							ASSOCIATED	SECRETED	0.193671	0.080911	0.999959	0.283206	0.0132266	0.834146	-0.343467	0.00335398	0.0265435	-0.321107	0.00564317	0.177159	-0.592574	2.14e-06	4.28e-06	-0.851088	2.01e-09	5.75e-09	-0.537175	1.02e-05	1.85e-05	0.0553988	0.591621	0.654447	-0.258514	0.0166927	0.032003	0.313913	0.00439367	0.0125896	S	8	8	13	S	8
14060	10090	F13b	coagulation factor XIII, beta subunit		Tbio							ASSOCIATED	SECRETED	0.0430438	0.766674	0.999959	0.011831	0.934948	0.999631	-0.514987	0.00130071	0.0144432	-0.0618842	0.669937	0.963893	-0.928453	4.43e-09	1.19e-08	-1.33204	9.26e-13	4.11e-12	-1.19962	1.25e-11	4.62e-11	-0.271172	0.0255832	0.0415433	-0.403588	0.00146618	0.00366154	0.132417	0.260924	0.369791	S	14	14	23	S	12
14061	10090	F2	coagulation factor II	PM	Tclin							ASSOCIATED	SECRETED	-0.0947536	0.457884	0.999959	0.139513	0.277234	0.999631	-0.341513	0.0113997	0.0599539	-0.00766877	0.951846	0.993386	-1.65603	1.89e-17	1.58e-16	-1.68292	1.2e-17	1.23e-16	-1.67612	1.35e-17	1.33e-16	-0.0200908	0.836176	0.86898	-0.0268859	0.782048	0.835025	0.00679517	0.944224	0.961414	S	21	21	87	S	20
14063	10090	F2rl1	coagulation factor II (thrombin) receptor-like 1	PM	Tchem		GOLGI			surface	Cell Membrane																																	S	1	1	1
14066	10090	F3	coagulation factor III	PM	Tchem					surface			SECRETED																															S	1	1	2
14067	10090	F5	coagulation factor V	PM	Tbio								SECRETED	0.0235799	0.937496	0.999959	0.238556	0.430242	0.999631	-0.00188411	0.995	0.997535	0.19172	0.525287	0.928019	0.381481	0.0663375	0.0816316	-0.0926567	0.647165	0.679662	-0.341356	0.0985824	0.118746	-0.722837	0.00107333	0.00231725	-0.474138	0.0244352	0.0448596	-0.248699	0.224041	0.327873	S	4	4	5	S	2
14069	10090	F8	coagulation factor VIII	PM	Tbio								SECRETED	-0.00122412	0.99164	0.999959	0.138748	0.24102	0.999631	0.271224	0.0266945	0.104745	-0.255358	0.0360225	0.451686	-1.11911	2.1e-13	9.55e-13	-1.6808	3.05e-18	3.5e-17	-1.49444	8.47e-17	7.14e-16	-0.375332	0.000279922	0.000674203	-0.561684	8.43e-07	4.46e-06	0.186352	0.0507349	0.0980208	S	2	2	5	S	2
14070	10090	F8a	factor 8-associated gene A			NUCLEUS								0.0719039	0.384762	0.999959	0.0846347	0.307585	0.999631	0.0924035	0.266175	0.471697	-0.0525598	0.523856	0.927125	-0.241821	0.000203268	0.000336417	0.0622539	0.287192	0.323979	-0.0298984	0.60671	0.641962	0.211922	0.000860798	0.00189447	0.304074	9.2e-06	3.8e-05	-0.0921523	0.119046	0.198348	S	5	5	11	S	7
14071	10090	F9	coagulation factor IX	PM	Tchem							ASSOCIATED	SECRETED	-0.0429084	0.628731	0.999959	0.0181695	0.837486	0.999631	-0.15559	0.087387	0.23098	0.13216	0.143533	0.723414	-1.80634	9.81e-24	2.9e-22	-1.22162	9.9e-19	1.25e-17	-1.01659	1.8e-16	1.41e-15	0.789749	1.63e-13	3.12e-12	0.584724	2.61e-10	3.1e-09	0.205025	0.0031609	0.00953937	S	11	11	38	S	13
14073	10090	Faah	fatty acid amide hydrolase		Tchem					nonsurface				0.0399844	0.587826	0.999959	0.00333371	0.963859	0.999631	0.102409	0.171393	0.361479	0.160509	0.036338	0.454057	-1.09925	1.82e-19	2.23e-18	0.303476	4.1e-06	8.05e-06	-0.0165719	0.763054	0.788077	1.08268	2.82e-19	2.41e-17	1.40272	1.37e-22	2.96e-20	-0.320048	1.72e-06	1.59e-05	S	9	9	32	S	10
14077	10090	Fabp3	fatty acid binding protein 3, muscle and heart		Tchem									-0.757339	0.0121306	0.75525	0.169446	0.552568	0.999631	-0.447139	0.124098	0.292419	0.1543	0.588418	0.945525	1.85783	1.33e-09	3.8e-09	0.91243	0.000226727	0.000370516	0.65743	0.00522985	0.00731188	-1.2004	5.28e-06	1.8e-05	-0.9454	0.000148307	0.000459028	-0.255	0.252897	0.36099	S	7	4	25	S	6
14081	10090	Acsl1	acyl-CoA synthetase long-chain family member 1	PM	Tbio			MOM	Metabolism > Lipid metabolism > Fatty acid oxidation	nonsurface				-0.0574272	0.602588	0.999959	0.005262	0.961852	0.999631	0.150342	0.179079	0.371688	0.0527035	0.632619	0.953376	-1.73043	4.91e-21	8.03e-20	-1.46118	6.8e-19	8.94e-18	-1.60144	4.76e-20	7.27e-19	0.12899	0.0981752	0.138518	0.269253	0.00121818	0.00310557	-0.140264	0.0732478	0.132731	S	42	39	276	S	43
14082	10090	Fadd	Fas (TNFRSF6)-associated via death domain		Tbio	BOTH								0.00425222	0.956268	0.999959	-0.0714799	0.360369	0.999631	-0.322967	0.000254535	0.00575965	-0.0816869	0.297035	0.842549	0.151535	0.0304873	0.0394023	0.0384354	0.569441	0.606012	0.248411	0.00079458	0.0012049	0.0968763	0.157271	0.208952	-0.113099	0.100647	0.153031	0.209976	0.00367465	0.0108348	S	2	2	6	S	4
14083	10090	Ptk2	PTK2 protein tyrosine kinase 2	KI-P-TK-FAK, PM	Tchem	BOTH					Cell Membrane			-0.0638715	0.749728	0.999959	-0.222316	0.271827	0.999631	0.00716183	0.97144	0.986229	0.019439	0.922592	0.988617	-1.06403	5.84e-09	1.55e-08	0.22829	0.0990843	0.120225	0.209211	0.129339	0.153156	1.27324	1.07e-10	9.62e-10	1.29232	7.56e-11	1.05e-09	-0.0190784	0.887935	0.923072	S	26	25	49	S	24
14084	10090	Faf1	Fas-associated factor 1		Tbio	NUCLEUS								0.0080614	0.870928	0.999959	0.00897099	0.856523	0.999631	0.0868883	0.0883003	0.232994	-0.0145978	0.768714	0.975999	0.297112	1.34e-09	3.83e-09	0.274744	7.22e-09	1.93e-08	0.386879	2.63e-12	1.07e-11	0.0897673	0.0154818	0.0264525	-0.0223678	0.528014	0.615036	0.112135	0.003155	0.00952692	S	17	17	53	S	18
14085	10090	Fah	fumarylacetoacetate hydrolase		Tbio									-0.0830298	0.412715	0.999959	0.0236258	0.814653	0.999631	-0.0325262	0.747003	0.866075	0.081924	0.41889	0.903741	-1.38098	1.63e-19	2.02e-18	-0.363519	7.96e-06	1.51e-05	-0.522481	1.13e-08	2.83e-08	0.858497	8.88e-14	1.83e-12	1.01746	9.27e-16	4.18e-14	-0.158961	0.0261276	0.0565896	S	7	7	27	S	9
14086	10090	Fscn1	fascin homolog 1, actin bundling protein (Strongylocentrotus purpuratus)		Tbio	CYTOPLASM								0.0355009	0.673351	0.999959	-0.017627	0.834001	0.999631	-0.233538	0.00922072	0.0522718	0.0146578	0.861635	0.982544	-0.43473	9.61e-08	2.21e-07	-0.453737	4.17e-08	1.02e-07	-0.629955	3.09e-11	1.08e-10	-0.195225	0.00411635	0.00791311	-0.0190067	0.765018	0.821678	-0.176218	0.00879495	0.0227827	S	14	14	43	S	14
14102	10090	Fas	Fas (TNF receptor superfamily member 6)	PM	Tbio					surface	Cell Membrane		SECRETED	0.00251393	0.982003	0.999959	-0.0420328	0.706415	0.999631	0.07559	0.499417	0.692039	-0.11585	0.303346	0.847893	-1.15133	5.06e-16	3.4e-15	-1.6308	2.48e-20	4.31e-19	-1.31546	1.22e-17	1.21e-16	-0.164129	0.0370615	0.0579123	-0.479461	4.29e-07	2.41e-06	0.315331	0.000216122	0.000961526	S	3	3	6	S	2
14104	10090	Fasn	fatty acid synthase	PM	Tchem		GOLGI	IMS	Metabolism > Lipid metabolism					-0.0513567	0.634173	0.999959	-0.0822871	0.447282	0.999631	0.119119	0.274072	0.48063	-0.156454	0.154083	0.73195	-0.476242	5.91e-07	1.25e-06	-0.732126	7.86e-11	2.68e-10	-0.0660078	0.392967	0.431067	0.410235	7.04e-06	2.33e-05	-0.255884	0.0020826	0.00499281	0.666119	6.88e-10	2.22e-08	S	101	101	611	S	100
14105	10090	Srsf10	serine/arginine-rich splicing factor 10	TC RNA	Tbio	BOTH								0.0402233	0.627482	0.999959	0.0176299	0.831269	0.999631	-0.318379	0.000594594	0.00916218	-0.0728096	0.38208	0.886554	0.506144	2.72e-08	6.61e-08	0.513799	2.01e-08	5.11e-08	0.976294	3.87e-15	2.41e-14	0.47015	1.15e-07	5.39e-07	0.00765509	0.912145	0.934109	0.462495	1.57e-07	2.13e-06	S	7	5	48	S	8
14107	10090	Fat1	FAT tumor suppressor homolog 1 (Drosophila)		Tbio	NUCLEUS				surface	Cell Membrane			-0.09356	0.507919	0.999959	-0.203815	0.155318	0.999631	-0.226911	0.115231	0.279224	0.00813335	0.953915	0.993386	-0.910916	3.11e-10	9.58e-10	-0.750938	2.01e-08	5.13e-08	-0.994556	4e-11	1.37e-10	-0.0836396	0.412084	0.483819	0.159978	0.12189	0.180291	-0.243618	0.021466	0.0481055	S	14	13	16	S	16
14109	10090	Fau	Finkel-Biskis-Reilly murine sarcoma virus (FBR-MuSV) ubiquitously expressed (fox derived)	UBI-UBL	Tbio									-0.0383073	0.763029	0.999959	-0.208962	0.108155	0.999631	0.163727	0.203963	0.404657	-0.16756	0.193885	0.780721	-0.213826	0.0278248	0.0361739	0.0259505	0.78128	0.804971	0.73307	6.04e-09	1.56e-08	0.946896	1.8e-11	2.01e-10	0.239776	0.014547	0.0282572	0.707119	1.28e-08	2.7e-07	S	4	4	28	S	4
14113	10090	Fbl	fibrillarin		Tbio	NUCLEUS								-0.0204173	0.732165	0.999959	-0.0799277	0.186991	0.999631	-0.175245	0.00618623	0.0400892	0.0171922	0.773134	0.975999	-0.0644419	0.178331	0.207341	0.301714	3.36e-07	7.43e-07	0.311995	1.81e-07	3.95e-07	0.376437	4.19e-09	2.64e-08	0.366156	7.52e-09	6.36e-08	0.0102812	0.827553	0.878184	S	18	15	69	S	17
14114	10090	Fbln1	fibulin 1		Tbio							CORE	SECRETED	-0.0771114	0.612734	0.999959	0.0321572	0.832494	0.999631	-0.413789	0.0105266	0.0572056	-0.0729399	0.632001	0.953376	-0.445382	0.000446772	0.000712493	-0.924197	3.25e-09	9.08e-09	-1.47976	3.69e-14	1.96e-13	-1.03438	2.66e-10	2.18e-09	-0.478815	0.00019609	0.000592284	-0.555566	2.86e-05	0.000170253	S	15	15	44	S	14
14115	10090	Fbln2	fibulin 2		Tbio							CORE	SECRETED	0.00934315	0.944769	0.999959	0.0402844	0.76535	0.999631	-0.366382	0.0106782	0.0577516	-0.0980103	0.469556	0.922821	-0.416453	0.000248417	0.000408068	-0.555961	4.75e-06	9.22e-06	-0.628721	6.02e-07	1.24e-06	-0.212269	0.0431754	0.0665107	-0.139509	0.175763	0.246535	-0.07276	0.475339	0.585866	S	11	11	20	S	7
14118	10090	Fbn1	fibrillin 1		Tbio							CORE	SECRETED	0.0829679	0.522433	0.999959	-0.0560467	0.665043	0.999631	-0.210752	0.111289	0.272245	-0.0895502	0.490251	0.924077	-1.62312	5.88e-18	5.41e-17	-1.76981	4.92e-19	6.7e-18	-1.41746	2.66e-16	2.03e-15	0.205666	0.0303045	0.0484072	-0.146683	0.115598	0.17219	0.352349	0.00049494	0.00195797	S	102	95	643	S	96
14119	10090	Fbn2	fibrillin 2		Tbio							CORE	SECRETED	0.000452246	0.996734	0.999959	0.059219	0.59296	0.999631	-0.173821	0.123914	0.292308	-0.118785	0.287442	0.837549	-0.772952	3.31e-11	1.14e-10	-0.871987	1.71e-12	7.34e-12	-0.989571	6.58e-14	3.37e-13	-0.216619	0.0088558	0.0158791	-0.0990346	0.211111	0.286997	-0.117584	0.139617	0.2259	S	30	23	90	S	29
14120	10090	Fbp2	fructose bisphosphatase 2		Tbio	CYTOPLASM																																						S	7	5	17	A	2
14121	10090	Fbp1	fructose bisphosphatase 1		Tchem	BOTH								0.15406	0.255375	0.999959	0.104441	0.437695	0.999631	0.224797	0.101432	0.255859	0.445151	0.00234044	0.113044	1.38021	1.3e-13	6.1e-13	0.89705	3.86e-09	1.07e-08	0.245667	0.0343691	0.0438561	-1.13454	1.8e-11	2.01e-10	-0.483156	0.000135057	0.000422018	-0.651383	1.76e-06	1.62e-05	S	21	19	232	S	21
14123	10090	Fbrs	fibrosin		Tbio									0.0886363	0.594831	0.999959	-0.0848229	0.610697	0.999631	-0.13968	0.403785	0.60853	0.0453358	0.78519	0.977651	0.063776	0.57082	0.606222	0.197276	0.0861515	0.105376	0.488569	0.000121644	0.000200157	0.424793	0.000604172	0.00136627	0.1335	0.239476	0.320382	0.291294	0.0135751	0.0327328	S	3	3	4	S	2
14125	10090	Fcer1a	Fc receptor, IgE, high affinity I, alpha polypeptide	PM	Tbio					surface	Cell Membrane																																	S	1	1	1
14127	10090	Fcer1g	Fc receptor, IgE, high affinity I, gamma polypeptide	PM	Tbio					nonsurface	Cell Membrane			-0.0802234	0.475217	0.999959	-0.0615792	0.582905	0.999631	-0.204578	0.0757536	0.209754	-0.0670796	0.549917	0.935136	-0.260434	0.00256258	0.00377018	-0.69042	7.78e-10	2.35e-09	-0.869391	3.32e-12	1.33e-11	-0.608957	1.16e-08	6.61e-08	-0.429986	6.45e-06	2.74e-05	-0.178971	0.0313967	0.0661141	S	2	2	5	S	2
14128	10090	Fcer2a	Fc receptor, IgE, low affinity II, alpha polypeptide		Tchem						Cell Membrane		SECRETED																																			S	1
14130	10090	Fcgr2b	Fc receptor, IgG, low affinity IIb	PM	Tbio					surface	Cell Membrane			-0.0845311	0.514012	0.999959	0.124441	0.338908	0.999631	-0.12757	0.327111	0.537667	-0.0862025	0.505793	0.925858	-0.728806	2.82e-09	7.75e-09	-0.985137	2.45e-12	1.03e-11	-0.960036	4.66e-12	1.83e-11	-0.23123	0.0140844	0.0242608	-0.256331	0.00706816	0.014852	0.0251015	0.779514	0.844173	S	6	5	13	S	6
14131	10090	Fcgr3	Fc receptor, IgG, low affinity III	PM	Tbio					surface	Cell Membrane																																	S	2	1	3	A	1
14132	10090	Fcgrt	Fc receptor, IgG, alpha chain transporter	PM	Tchem					surface	Cell Membrane			0.08201	0.468889	0.999959	-0.00542478	0.961601	0.999631	0.00620388	0.956092	0.978217	-0.101639	0.370619	0.881028	-0.906246	3.45e-13	1.52e-12	-0.964924	6.75e-14	3.53e-13	-1.25753	4.95e-17	4.36e-16	-0.351287	5.95e-05	0.000163874	-0.0586777	0.444176	0.536288	-0.292609	0.000528011	0.00207109	S	2	2	3	S	2
14133	10090	Fcna	ficolin A											0.0214768	0.864217	0.999959	0.265114	0.0422839	0.999631	-0.113471	0.369736	0.57775	0.115635	0.360816	0.877289	-1.16706	6.12e-14	3.01e-13	-1.25409	9.04e-15	5.51e-14	-1.18756	3.87e-14	2.05e-13	-0.0205048	0.823623	0.858785	-0.087039	0.347366	0.437703	0.0665342	0.471236	0.58174	S	3	3	3	S	2
14137	10090	Fdft1	farnesyl diphosphate farnesyl transferase 1		Tchem		ENDORETICULUM			nonsurface				0.00742754	0.952895	0.999959	0.0931107	0.461249	0.999631	-0.0782711	0.535071	0.719057	0.0191447	0.879004	0.983398	-0.315901	0.000698799	0.00109258	0.157357	0.0702754	0.0869742	-0.0741458	0.383882	0.422305	0.241755	0.00713732	0.0130853	0.473258	3.4e-06	1.56e-05	-0.231503	0.00965229	0.0245838	S	5	5	11	S	6
14148	10090	Fdx1	ferredoxin 1		Tbio			Matrix	Metabolism > Lipid metabolism > Cholesterol, bile acid, steroid synthesis | Metabolism > Metals and cofactors > Heme synthesis and processing | Metabolism > Metals and cofactors > Fe-S cluster biosynthesis | Metabolism > Metals and cofactors > Fe-S-containing proteins | Metabolism > Vitamin metabolism > Vitamin D metabolism					-0.379729	0.000942755	0.145063	-0.006393	0.950659	0.999631	-0.223176	0.0380786	0.131625	-0.116088	0.266678	0.83089	0.818816	2.27e-10	7.1e-10	-0.0292498	0.745159	0.771296	0.848108	1e-10	3.27e-10	0.0292924	0.744801	0.7924	-0.848066	1.01e-10	1.35e-09	0.877358	4.51e-11	2.4e-09	S	7	7	31	S	6
14149	10090	Fdxr	ferredoxin reductase		Tbio			Matrix	Metabolism > Lipid metabolism > Cholesterol, bile acid, steroid synthesis | Metabolism > Metals and cofactors > Heme synthesis and processing | Metabolism > Metals and cofactors > Fe-S cluster biosynthesis | Metabolism > Vitamin metabolism > Vitamin D metabolism					-0.307455	8.57e-05	0.0242936	0.071975	0.290071	0.999631	-0.120435	0.0820836	0.221418	0.0514228	0.447422	0.912981	1.38488	1.07e-20	1.67e-19	1.17521	1.26e-18	1.56e-17	1.22595	3.73e-19	4.85e-18	-0.15893	0.015672	0.0267347	-0.209671	0.0020051	0.00482828	0.050741	0.420614	0.534464	S	21	21	63	S	20
14151	10090	Fech	ferrochelatase		Tbio			MIM	Metabolism > Metals and cofactors > Heme synthesis and processing | Metabolism > Metals and cofactors > Fe-S-containing proteins					-0.11137	0.0903801	0.999959	-0.0948842	0.146196	0.999631	0.197229	0.0043638	0.0318234	-0.150151	0.0252904	0.393078	0.0242882	0.667991	0.699556	-0.230136	0.000271623	0.000440146	-0.348303	6.58e-07	1.35e-06	-0.372592	1.93e-07	8.69e-07	-0.254424	7.98e-05	0.000265457	-0.118168	0.0432823	0.0862841	S	23	23	100	S	22
14154	10090	Fem1a	feminization 1 homolog a (C. elegans)		Tbio									-0.0630166	0.677468	0.999959	0.138735	0.362787	0.999631	-0.166938	0.275123	0.48216	-0.0656215	0.664975	0.962177	0.406901	0.000439633	0.000702357	0.330494	0.00321333	0.00467064	0.54075	1.11e-05	2.02e-05	0.133849	0.205485	0.263926	-0.0764073	0.46594	0.556575	0.210256	0.0508354	0.0981974	S	5	2	8	S	5
14155	10090	Fem1b	feminization 1 homolog b (C. elegans)		Tbio	BOTH								-0.0563261	0.627058	0.999959	-0.210518	0.0771974	0.999631	0.0109526	0.92457	0.96358	-0.0484153	0.67604	0.965075	0.299322	0.000812391	0.0012597	0.0676085	0.40877	0.448311	-0.0960964	0.242958	0.277008	-0.395418	2.84e-05	8.36e-05	-0.231713	0.00730971	0.0153207	-0.163705	0.0512223	0.0987509	S	2	2	3	S	5
14156	10090	Fen1	flap structure specific endonuclease 1		Tchem	NUCLEUS								-0.0357872	0.656171	0.999959	-0.147044	0.0752798	0.999631	-0.229373	0.00757321	0.0458853	-0.0709215	0.380177	0.88538	0.355115	4.42e-06	8.59e-06	0.802061	1.06e-13	5.41e-13	0.76068	4.2e-13	1.9e-12	0.405565	4.66e-07	1.93e-06	0.446945	7.61e-08	5.08e-07	-0.0413805	0.522829	0.629769	S	11	11	44	S	12
14158	10090	Fer	fer (fms/fps related) protein kinase	KI-P-TK-Fer	Tchem	BOTH					Cell Membrane			0.021034	0.627148	0.999959	-0.0412993	0.343211	0.999631	0.0950069	0.0350019	0.124878	0.0507466	0.246137	0.819044	0.0291054	0.377297	0.416039	0.0913559	0.00845207	0.0117619	-0.114702	0.00131478	0.00195196	-0.143807	0.000109274	0.000283885	0.0622505	0.0646141	0.104577	-0.206058	4.53e-07	5.23e-06	S	16	16	33	S	13
14159	10090	Fes	feline sarcoma oncogene	KI-P-TK-Fer	Tchem	CYTOPLASM	GOLGI				Cell Membrane																																	S	1	1	2
14161	10090	Fga	fibrinogen alpha chain	PM	Tbio							CORE	SECRETED	0.0234144	0.875603	0.999959	0.287698	0.0626093	0.999631	-0.324412	0.0373256	0.129814	0.0539318	0.718679	0.969943	-1.52056	1.51e-14	8.13e-14	-1.71689	5.59e-16	4.32e-15	-1.5404	1.07e-14	6.21e-14	-0.0198452	0.861429	0.888741	-0.196338	0.0915012	0.141056	0.176492	0.127618	0.210084	S	27	27	198	S	25
14163	10090	Fgd1	FYVE, RhoGEF and PH domain containing 1	PM	Tbio	CYTOPLASM	GOLGI																																					S	2	1	2	A	1
14164	10090	Fgf1	fibroblast growth factor 1		Tchem							ASSOCIATED	SECRETED	-0.0624875	0.736263	0.999959	-0.0893872	0.63033	0.999631	-0.546727	0.00605299	0.0393938	-0.202603	0.279581	0.834111	-0.724717	1.7e-05	3.13e-05	-1.06405	2.08e-08	5.27e-08	-0.901237	4.95e-07	1.03e-06	-0.17652	0.225522	0.286247	-0.339336	0.0237793	0.0438124	0.162816	0.262778	0.372075	S	5	5	8	S	4
14166	10090	Fgf11	fibroblast growth factor 11		Tbio							ASSOCIATED		0.0888551	0.631836	0.999959	0.00725014	0.968747	0.999631	0.0828789	0.654844	0.804899	-0.0189165	0.918586	0.987783	-0.0912348	0.460859	0.499137	0.19286	0.124581	0.148913	0.55814	7.31e-05	0.000122986	0.649375	8.59e-06	2.81e-05	0.284094	0.0267548	0.0485799	0.36528	0.0054167	0.0150292	S	1	1	1	S	1
14170	10090	Fgf15	fibroblast growth factor 15		Tbio							ASSOCIATED	SECRETED																															S	1	1	1
14172	10090	Fgf18	fibroblast growth factor 18		Tbio							ASSOCIATED	SECRETED																															S	1	1	1
14173	10090	Fgf2	fibroblast growth factor 2		Tchem	NUCLEUS						ASSOCIATED	SECRETED	0.00127325	0.993596	0.999959	-0.0120079	0.939667	0.999631	-0.446641	0.00841602	0.0493731	-0.05718	0.718844	0.969943	-0.468284	0.000420527	0.000673231	-0.723772	9.04e-07	1.91e-06	-0.680078	2.59e-06	4.98e-06	-0.211794	0.0839762	0.120698	-0.255489	0.0391353	0.0677151	0.0436943	0.715149	0.792621	S	4	4	12	S	2
14182	10090	Fgfr1	fibroblast growth factor receptor 1	KI-P-TK-FGFR, PM	Tclin					surface	Cell Membrane			-0.0603804	0.862267	0.999959	-0.0511734	0.883096	0.999631	0.1684	0.62914	0.786863	-0.227769	0.514387	0.927125	-0.718494	0.00392637	0.00565765	-1.32533	2.49e-06	4.99e-06	-2.08309	3.29e-10	1.01e-09	-1.3646	1.53e-06	5.74e-06	-0.606832	0.0131109	0.0257649	-0.757769	0.00252088	0.00784752	S	2	1	2	S	1
14184	10090	Fgfr3	fibroblast growth factor receptor 3	KI-P-TK-FGFR, PM	Tclin	NUCLEUS	BOTH			surface	Cell Membrane		SECRETED	-0.100209	0.561499	0.999959	-0.115921	0.502258	0.999631	-0.120772	0.484695	0.681035	-0.10248	0.552721	0.93621	-0.459967	0.000394914	0.000634206	-0.0672985	0.565547	0.602285	-0.00676148	0.953839	0.95972	0.453205	0.000464321	0.00106932	0.392668	0.00191971	0.0046476	0.060537	0.605049	0.702261	S	2	1	3	S	1
14187	10090	Akr1b8	aldo-keto reductase family 1, member B8		Tchem			unknown	Metabolism > Vitamin metabolism > Vitamin A metabolism | Metabolism > Detoxification > Xenobiotic metabolism				SECRETED	-0.0737723	0.601604	0.999959	0.0995824	0.481874	0.999631	-0.0835127	0.554784	0.73392	0.181897	0.203675	0.792772	2.69339	1.68e-23	4.65e-22	2.37871	6.81e-22	1.77e-20	2.53465	1.03e-22	2.98e-21	-0.158735	0.112799	0.15651	-0.314673	0.00288089	0.00669616	0.155938	0.119026	0.198348	S	17	8	157	S	16
14190	10090	Fgl2	fibrinogen-like protein 2		Tbio							CORE	SECRETED	-0.0684046	0.632885	0.999959	-0.0526015	0.713144	0.999631	-0.452054	0.00354842	0.0276756	-0.055949	0.695821	0.967239	0.30929	0.00875462	0.0120753	-0.205136	0.0730278	0.0901837	-0.0829959	0.458488	0.497519	-0.392286	0.00125376	0.0026604	-0.514426	5.74e-05	0.000197335	0.12214	0.277746	0.388072	S	6	6	12	S	5
14194	10090	Fh1	fumarate hydratase 1		Tbio	CYTOPLASM		Matrix	Metabolism > Carbohydrate metabolism > TCA cycle					-0.0660187	0.304926	0.999959	-0.074394	0.24888	0.999631	0.148579	0.0260844	0.103193	-0.00435195	0.94555	0.992481	-0.00455963	0.925418	0.93523	-0.490237	2.09e-11	7.72e-11	-0.434374	3.59e-10	1.09e-09	-0.429815	4.56e-10	3.53e-09	-0.485677	2.62e-11	4.19e-10	0.0558628	0.256378	0.364643	S	21	21	189	S	20
14198	10090	Fhit	fragile histidine triad gene	PM	Tchem	CYTOPLASM		Matrix	Metabolism > Nucleotide metabolism > Nucleotide synthesis and processing					-0.10647	0.420978	0.999959	-0.152624	0.251646	0.999631	-0.169188	0.205054	0.405924	-0.243475	0.0725066	0.594578	-1.13166	6.73e-13	2.85e-12	-1.89539	4.89e-19	6.67e-18	-1.24323	5.87e-14	3.04e-13	-0.11157	0.258938	0.323402	-0.763729	6.72e-09	5.72e-08	0.65216	1.57e-07	2.13e-06	S	8	8	14	S	7
14199	10090	Fhl1	four and a half LIM domains 1	PM	Tbio	BOTH								0.0240252	0.88185	0.999959	0.00801429	0.960451	0.999631	-0.135159	0.406029	0.610266	0.454657	0.00846262	0.227309	0.131483	0.289725	0.326127	-1.0727	6.13e-10	1.87e-09	-0.67026	5.18e-06	9.67e-06	-0.801743	2.41e-07	1.06e-06	-1.20418	4.22e-11	6.35e-10	0.402442	0.00244962	0.00767001	S	18	16	158	S	17
14200	10090	Fhl2	four and a half LIM domains 2	TC	Tbio	NUCLEUS								0.072284	0.549759	0.999959	0.0524513	0.663781	0.999631	-0.171453	0.162246	0.348144	-0.0382094	0.751297	0.974649	0.0862684	0.306453	0.343619	-0.407532	2.73e-05	4.91e-05	-0.186918	0.0314534	0.0403603	-0.273186	0.00247562	0.00494803	-0.4938	1.38e-06	6.99e-06	0.220614	0.0122659	0.0300333	S	11	11	27	S	10
14201	10090	Fhl3	four and a half LIM domains 3		Tbio	NUCLEUS								-0.0316084	0.888778	0.999959	0.0224967	0.920706	0.999631	-0.572443	0.0164698	0.0756439	0.265142	0.246605	0.819557	-0.185571	0.278486	0.314354	-0.192005	0.262475	0.29803	-0.168556	0.324138	0.361305	0.017015	0.920094	0.937632	-0.00643468	0.969736	0.977449	0.0234497	0.890049	0.925002	S	8	8	18	S	6
14202	10090	Fhl4	four and a half LIM domains 4											0.216989	0.22759	0.999959	0.168122	0.347264	0.999631	0.651814	0.00094584	0.0117842	0.547116	0.00433317	0.153528	1.71074	8.58e-12	3.15e-11	0.376673	0.027078	0.0353739	-0.183814	0.266268	0.301447	-1.89456	6.67e-13	1.1e-11	-1.33407	2.7e-09	2.49e-08	-0.560487	0.00162362	0.00541759	S	5	4	32	S	6
14204	10090	Il4i1	interleukin 4 induced 1		Tbio									0.0608557	0.553431	0.999959	0.092003	0.372277	0.999631	0.548613	9.96e-06	0.00127019	0.423118	0.000277573	0.0388278	0.553585	2.35e-05	4.26e-05	-0.070597	0.53122	0.569392	-0.876902	6.83e-09	1.75e-08	-1.43049	5.67e-14	1.22e-12	-0.624182	3.8e-06	1.72e-05	-0.806305	3.8e-08	6.64e-07	S	19	0	79	S	20
14208	10090	Ppm1g	protein phosphatase 1G (formerly 2C), magnesium-dependent, gamma isoform		Tbio	BOTH								0.0378063	0.650666	0.999959	0.00519525	0.950288	0.999631	-0.0400441	0.631563	0.788886	0.00115206	0.988969	0.998611	0.990594	6.3e-18	5.76e-17	0.99502	5.54e-18	6.09e-17	1.19069	3.08e-20	4.87e-19	0.200093	0.00107862	0.00232728	0.00442596	0.936988	0.95202	0.195668	0.00133765	0.00460168	S	23	23	122	S	21
14211	10090	Smc2	structural maintenance of chromosomes 2		Tbio	BOTH								-0.0184124	0.875495	0.999959	0.0316691	0.787645	0.999631	-0.152052	0.202452	0.402635	-0.0301481	0.797604	0.977651	0.923633	7.86e-13	3.29e-12	0.801619	2.63e-11	9.55e-11	0.800473	2.72e-11	9.59e-11	-0.12316	0.132248	0.179718	-0.122014	0.135756	0.19792	-0.00114625	0.988613	0.992206	S	33	33	51	S	30
14218	10090	Sh3pxd2a	SH3 and PX domains 2A		Tbio																																							S	2	1	2	A	2
14219	10090	Ccn2	connective tissue growth factor		Tbio							CORE	SECRETED	0.114257	0.421132	0.999959	0.035055	0.804001	0.999631	-0.398443	0.00827494	0.0490475	0.0497686	0.72474	0.970867	-0.067046	0.533788	0.570663	-0.0110861	0.917802	0.928317	-0.105831	0.328252	0.365513	-0.0387853	0.718317	0.770233	0.0559599	0.603173	0.6838	-0.0947452	0.380719	0.494839	S	5	5	5	S	2
14225	10090	Fkbp1a	FK506 binding protein 1a		Tclin	CYTOPLASM								0.134089	0.220193	0.999959	-0.161661	0.141836	0.999631	-0.345096	0.00323295	0.0259479	-0.0117532	0.91322	0.986688	0.336333	0.00058106	0.000914198	0.388665	0.000109459	0.000184968	0.539597	7.97e-07	1.63e-06	0.203265	0.0273834	0.0441802	0.0523324	0.55551	0.639867	0.150932	0.0955751	0.165425	S	5	4	34	S	6
14226	10090	Fkbp1b	FK506 binding protein 1b		Tchem	CYTOPLASM																																						A	1	0	2	S	3
14227	10090	Fkbp2	FK506 binding protein 2		Tbio		ENDORETICULUM							0.0101732	0.936117	0.999959	0.0487493	0.701292	0.999631	0.0615248	0.628595	0.786364	-0.0472754	0.709885	0.969022	-0.895686	7.39e-12	2.73e-11	-1.10408	3.5e-14	1.91e-13	-1.12817	1.97e-14	1.09e-13	-0.232488	0.00980037	0.0174134	-0.208394	0.0193559	0.0364735	-0.0240944	0.777416	0.842579	S	5	5	62	S	4
14228	10090	Fkbp4	FK506 binding protein 4		Tchem	CYTOPLASM								0.0933333	0.147168	0.999959	-0.0805852	0.20848	0.999631	-0.110142	0.0894986	0.235234	-0.0360024	0.569631	0.939792	0.678205	3.52e-15	2.09e-14	0.896655	1.41e-18	1.74e-17	1.20526	2.41e-22	6.35e-21	0.527058	2.58e-12	3.5e-11	0.21845	7.06e-05	0.000237448	0.308608	3.16e-07	3.83e-06	S	37	37	435	S	37
14229	10090	Fkbp5	FK506 binding protein 5		Tchem	CYTOPLASM								-0.0287221	0.659554	0.999959	-0.0717413	0.275653	0.999631	0.115705	0.0838929	0.224946	-0.116712	0.0813757	0.617252	-1.24794	2.17e-22	4.7e-21	-0.503803	1.7e-11	6.37e-11	-0.196738	0.000365684	0.000574	1.0512	3.46e-20	3.65e-18	0.744138	6.55e-16	3.08e-14	0.307066	6.07e-07	6.73e-06	S	33	33	243	S	31
14230	10090	Fkbp10	FK506 binding protein 10		Tbio			IMS	Protein import, sorting and homeostasis > Protein homeostasis > Chaperones					-0.0427311	0.643074	0.999959	-0.0519096	0.573838	0.999631	-0.13555	0.148647	0.329792	-0.0668837	0.469532	0.922821	-0.42838	1.7e-07	3.8e-07	-0.521905	3.19e-09	8.93e-09	-0.570845	4.41e-10	1.33e-09	-0.142465	0.0334423	0.0528628	-0.0935245	0.154092	0.220796	-0.0489408	0.450373	0.562236	S	18	18	43	S	13
14231	10090	Fkbp7	FK506 binding protein 7		Tbio									-0.0952632	0.608525	0.999959	-0.080765	0.663904	0.999631	-0.15393	0.409728	0.614479	0.0284211	0.878282	0.983398	-0.498411	0.000350152	0.000565611	-0.484805	0.000474676	0.000752315	-0.361962	0.00654707	0.00905127	0.136449	0.280359	0.346699	0.013606	0.913471	0.934821	0.122843	0.330256	0.443993	S	7	7	15	S	8
14232	10090	Fkbp8	FK506 binding protein 8		Tbio		ENDORETICULUM	MOM	Mitochondrial dynamics and surveillance > Organelle contact sites | Mitochondrial dynamics and surveillance > Mitophagy | Mitochondrial dynamics and surveillance > Autophagy	nonsurface				-0.00689433	0.909406	0.999959	-0.0664923	0.277694	0.999631	0.075599	0.218586	0.422009	-0.0801798	0.192713	0.780721	-0.398118	2.38e-10	7.44e-10	0.271793	5.89e-07	1.27e-06	0.345323	5.53e-09	1.44e-08	0.743441	2.12e-17	1.15e-15	0.669911	3.91e-16	1.96e-14	0.07353	0.100922	0.173039	S	16	16	67	S	19
14234	10090	Foxc2	forkhead box C2	DBTF FOX	Tbio	NUCLEUS								0.315069	0.16879	0.999959	0.864389	0.000604844	0.249661	0.358306	0.119448	0.285568	0.0156173	0.944645	0.992481	4.03904	6.7e-20	8.88e-19	2.58397	1.85e-14	1.06e-13	2.5833	1.87e-14	1.04e-13	-1.45574	1.64e-08	9.06e-08	-1.45507	1.66e-08	1.28e-07	-0.000665676	0.997271	0.997889	S	1	1	1	S	1
14236	10090	Foxn2	forkhead box N2	DBTF FOX	Tbio	NUCLEUS																																										S	1
14245	10090	Lpin1	lipin 1		Tbio	BOTH								0.126968	0.0361402	0.999959	-0.0485223	0.406903	0.999631	0.00994273	0.864229	0.932369	-0.0738113	0.210847	0.795101	-0.103513	0.0227018	0.029816	0.266203	7.48e-07	1.59e-06	0.259367	1.17e-06	2.35e-06	0.36288	1.62e-09	1.12e-08	0.369716	1.08e-09	1.08e-08	-0.00683609	0.875242	0.914555	S	15	13	28	S	13
14248	10090	Flii	flightless I homolog (Drosophila)		Tbio									-0.0377713	0.583473	0.999959	0.0315379	0.646795	0.999631	-0.0439404	0.523965	0.711411	-0.0535663	0.438087	0.911763	0.266876	2.65e-06	5.24e-06	0.376848	3.8e-09	1.05e-08	0.194378	0.000226582	0.000361879	-0.0724983	0.130192	0.177529	0.109972	0.0248318	0.0455025	-0.18247	0.000462164	0.00184643	S	30	30	71	S	32
14251	10090	Flot1	flotillin 1	PM	Tbio						Cell Membrane			-0.285075	0.348072	0.999959	-0.00525032	0.986098	0.999631	-0.960594	0.00333408	0.0264613	0.0972892	0.74702	0.974229	-1.13845	3.3e-05	5.9e-05	-1.0838	6.42e-05	0.000111189	-2.62994	1.9e-12	7.9e-12	-1.49149	4.47e-07	1.85e-06	0.0546539	0.817556	0.860876	-1.54615	2.32e-07	2.95e-06	S	21	20	69	S	21
14252	10090	Flot2	flotillin 2	PM	Tbio						Cell Membrane			-0.0904492	0.253348	0.999959	-0.00251445	0.974356	0.999631	-0.117566	0.140847	0.318046	0.107685	0.175997	0.762842	-0.717969	7.55e-14	3.67e-13	-0.15565	0.00985734	0.0136137	-0.690757	2.07e-13	9.83e-13	0.0272127	0.634171	0.694102	0.56232	3.53e-11	5.43e-10	-0.535107	1.14e-10	5.12e-09	S	18	18	45	S	16
14254	10090	Flt1	FMS-like tyrosine kinase 1	KI-P-TK-VEGFR, PM	Tclin					surface	Cell Membrane		SECRETED																															S	2	1	10	A	1
14257	10090	Flt4	FMS-like tyrosine kinase 4	KI-P-TK-VEGFR	Tclin	CYTOPLASM				surface	Cell Membrane		SECRETED																															A	1	0	9	S	2
14261	10090	Fmo1	flavin containing monooxygenase 1		Tbio					nonsurface				-0.0657098	0.457128	0.999959	-0.00705478	0.936044	0.999631	0.0927795	0.296201	0.504887	-0.0786119	0.374741	0.883611	-1.00204	5.02e-17	3.92e-16	-0.779808	4.74e-14	2.53e-13	-1.06713	8.47e-18	8.7e-17	-0.0650846	0.28971	0.35687	0.222236	0.000880815	0.00230665	-0.28732	4.27e-05	0.000239216	S	14	14	23	S	12
14262	10090	Fmo3	flavin containing monooxygenase 3		Tbio					nonsurface				-0.124014	0.410101	0.999959	0.0594398	0.691561	0.999631	0.233887	0.126175	0.295699	-0.18567	0.221038	0.806288	-0.264045	0.0187984	0.0249726	-0.831108	8.08e-09	2.16e-08	-1.18467	2.24e-12	9.21e-12	-0.920624	8.88e-10	6.44e-09	-0.567063	8.37e-06	3.49e-05	-0.353561	0.00230822	0.00728231	S	9	7	13	S	5
14263	10090	Fmo5	flavin containing monooxygenase 5		Tbio		ENDORETICULUM			nonsurface				-0.0201717	0.845204	0.999959	-0.0340208	0.742103	0.999631	-0.273979	0.0124366	0.0637156	-0.349668	0.00201011	0.104854	-0.589975	1.75e-07	3.89e-07	-1.00571	1.22e-12	5.34e-12	-0.549673	6.33e-07	1.3e-06	0.0403021	0.651195	0.709777	-0.415738	4.89e-05	0.000170616	0.45604	1.32e-05	8.85e-05	S	13	12	22	S	8
14264	10090	Fmod	fibromodulin		Tbio							CORE	SECRETED	0.0848077	0.680713	0.999959	-0.126979	0.538618	0.999631	-0.238819	0.251641	0.456731	-0.0427083	0.835645	0.978979	-1.22374	6.57e-10	1.95e-09	-1.68677	2.76e-13	1.32e-12	-1.16966	1.79e-09	4.96e-09	0.0540754	0.701311	0.755836	-0.463038	0.00233585	0.0055156	0.517113	0.000826177	0.00305484	S	9	8	78	S	9
14265	10090	Fmr1	fragile X mental retardation syndrome 1	RNA?	Tbio	BOTH								-0.0370162	0.434611	0.999959	-0.0596466	0.212084	0.999631	-0.0999504	0.041353	0.138758	-0.0572084	0.230833	0.81179	0.491607	1.01e-14	5.59e-14	0.475596	2.44e-14	1.37e-13	0.644108	5.56e-18	5.85e-17	0.152501	0.00018395	0.000459278	-0.0160112	0.659175	0.732863	0.168512	5.19e-05	0.000282171	S	27	24	89	S	26
14266	10090	Aff2	AF4/FMR2 family, member 2	TC																																								S	1	1	1
14268	10090	Fn1	fibronectin 1		Tchem							CORE	SECRETED	0.017933	0.896817	0.999959	0.193485	0.169204	0.999631	-0.31621	0.0288354	0.110191	0.0921182	0.506998	0.925877	-0.56788	4.74e-06	9.2e-06	-1.08996	7.44e-12	2.93e-11	-1.20804	5.63e-13	2.52e-12	-0.640165	6.37e-07	2.56e-06	-0.522081	1.71e-05	6.6e-05	-0.118083	0.259678	0.36847	S	66	66	183	S	65
14269	10090	Fnbp1	formin binding protein 1	PM	Tbio						Cell Membrane			0.0386925	0.807089	0.999959	-0.20505	0.202261	0.999631	-0.341072	0.0386241	0.132871	-0.121715	0.44465	0.912775	-1.20517	1.37e-11	4.92e-11	-0.409557	0.00138171	0.00209051	-1.17959	2.31e-11	8.22e-11	0.0255778	0.827824	0.861497	0.795615	1.18e-07	7.52e-07	-0.770037	2.18e-07	2.8e-06	S	18	18	42	S	19
14270	10090	Srgap2	SLIT-ROBO Rho GTPase activating protein 2		Tbio	BOTH					Cell Membrane			0.0213268	0.777736	0.999959	0.0207715	0.783369	0.999631	0.101906	0.184302	0.37783	-0.0645693	0.39561	0.893458	-0.105393	0.0525598	0.0655917	-0.103781	0.0560593	0.0702846	0.0227347	0.666762	0.699357	0.128128	0.0200907	0.0333792	0.00161177	0.97561	0.981992	0.126516	0.0215739	0.0483003	S	26	24	63	S	29
14272	10090	Fnta	farnesyltransferase, CAAX box, alpha		Tbio	CYTOPLASM								0.0435857	0.553435	0.999959	-0.222589	0.00487839	0.675264	-0.0854405	0.249673	0.4548	-0.0677381	0.359247	0.877	-0.139163	0.0224649	0.0295193	0.141048	0.0208431	0.0276752	0.113146	0.0598864	0.0741165	0.252309	0.000133819	0.000343263	0.28021	3.39e-05	0.000122542	-0.0279018	0.63351	0.726759	S	9	9	28	S	10
14275	10090	Folr1	folate receptor 1 (adult)	PM	Tchem	NUCLEUS				surface	Cell Membrane		SECRETED	-0.116759	0.347577	0.999959	0.0622748	0.614297	0.999631	-0.24045	0.0592986	0.178291	-0.237863	0.0619083	0.564177	0.355499	0.000600671	0.000943811	0.47783	1.45e-05	2.68e-05	0.412885	0.000106904	0.000177121	0.0573863	0.542153	0.608404	0.122331	0.198492	0.272802	-0.0649451	0.490654	0.600004	S	4	4	15	S	5
14276	10090	Folr2	folate receptor 2 (fetal)	PM	Tchem					surface	Cell Membrane		SECRETED	0.157901	0.450604	0.999959	0.0960772	0.645107	0.999631	0.0181883	0.930388	0.96631	-0.101205	0.627643	0.953376	-1.7907	4.97e-14	2.46e-13	-1.81699	3.38e-14	1.84e-13	-2.08876	7.82e-16	5.46e-15	-0.298067	0.0397327	0.0616836	-0.0262966	0.851031	0.887191	-0.27177	0.0593485	0.111464	S	1	1	3	S	2
14284	10090	Fosl2	fos-like antigen 2	DBTF bZIP	Tbio	NUCLEUS																																										S	1
14287	10090	Fpgs	folylpolyglutamyl synthetase		Tchem	CYTOPLASM		Matrix	Metabolism > Vitamin metabolism > Folate and 1-C metabolism					0.0618644	0.496229	0.999959	-0.0255621	0.77782	0.999631	0.118673	0.19684	0.395701	-0.269387	0.00567295	0.177159	-0.22449	0.00334814	0.00486612	-0.358114	1.74e-05	3.19e-05	-0.265608	0.000706265	0.0010772	-0.0411184	0.564854	0.628877	-0.133624	0.0679652	0.109278	0.0925053	0.200098	0.299633	S	6	6	8	S	4
14297	10090	Fxn	frataxin		Tbio			Matrix	Metabolism > Metals and cofactors > Fe-S cluster biosynthesis					-0.138826	0.237247	0.999959	0.071654	0.537969	0.999631	-0.16561	0.160809	0.346208	0.0140149	0.903791	0.986439	-0.0760207	0.357353	0.39583	-0.978151	3.1e-13	1.47e-12	-0.641984	6.4e-09	1.65e-08	-0.565963	8.16e-08	3.93e-07	-0.90213	2.42e-12	4.88e-11	0.336167	0.000251446	0.00109649	S	3	3	9	S	3
14299	10090	Ncs1	neuronal calcium sensor 1	PM	Tbio	CYTOPLASM	GOLGI				Cell Membrane																																	S	1	1	1
14300	10090	Frg1	FSHD region gene 1		Tbio									-0.0515248	0.588101	0.999959	0.00597792	0.949762	0.999631	-0.0346438	0.715338	0.845671	-0.0414238	0.662955	0.961451	-0.046406	0.468571	0.506521	-0.0174871	0.783983	0.807524	0.16631	0.0131595	0.017601	0.212716	0.00205333	0.00418317	0.0289188	0.650651	0.725472	0.183797	0.00668086	0.0179764	S	7	7	18	S	9
14302	10090	Frk	fyn-related kinase	KI-P-TK-Src-Frk, PM	Tchem	NUCLEUS								0.0366295	0.769586	0.999959	-0.0184818	0.882436	0.999631	0.273354	0.0358766	0.126727	0.0487847	0.696627	0.967239	-0.143033	0.119279	0.142229	-0.335214	0.000715947	0.0011176	-0.471822	9.38e-06	1.71e-05	-0.328789	0.000871542	0.00191657	-0.192181	0.0392338	0.0678528	-0.136608	0.136131	0.22139	S	6	6	10	S	6
14311	10090	Cidec	cell death-inducing DFFA-like effector c		Tbio	NUCLEUS	ENDORETICULUM																																					S	1	1	1
14312	10090	Brd2	bromodomain containing 2	TC, KI	Tchem	CYTOPLASM								0.0991682	0.0975834	0.999959	-0.0960765	0.107949	0.999631	-0.0770272	0.193701	0.391509	-0.0799142	0.178033	0.765505	0.491859	2.71e-12	1.06e-11	0.628912	4.4e-15	2.85e-14	0.768843	1.67e-17	1.62e-16	0.276984	6.58e-07	2.64e-06	0.137052	0.00438185	0.00975011	0.139932	0.00371126	0.0109278	S	14	9	23	S	18
14313	10090	Fst	follistatin		Tbio							ASSOCIATED	SECRETED	-0.0379834	0.76214	0.999959	-0.0637913	0.61178	0.999631	-0.156939	0.217239	0.420473	-0.100762	0.424391	0.904543	0.112195	0.200644	0.231212	-0.0356639	0.680566	0.710997	-0.0406249	0.639236	0.673161	-0.15282	0.0846924	0.121662	-0.147859	0.094798	0.145327	-0.00496099	0.95427	0.967403	S	1	1	1	S	2
14314	10090	Fstl1	follistatin-like 1		Tbio							ASSOCIATED	SECRETED	0.0971876	0.492165	0.999959	-0.123846	0.382718	0.999631	-0.215682	0.133865	0.30717	-0.0283407	0.840615	0.979703	0.0693456	0.486094	0.524149	-0.280595	0.00764165	0.0106866	-0.214522	0.0368787	0.0469029	-0.283867	0.00703405	0.0129113	-0.349941	0.00122298	0.00311683	0.0660733	0.50675	0.61612	S	6	6	12	S	5
14317	10090	Ftcd	formiminotransferase cyclodeaminase		Tbio	CYTOPLASM	BOTH			nonsurface				0.00810494	0.952735	0.999959	-0.0496087	0.717081	0.999631	0.423982	0.0041564	0.0305588	-0.0475217	0.728476	0.971266	-0.663481	4.7e-07	9.99e-07	-1.03679	3.94e-11	1.4e-10	-1.16876	2.09e-12	8.63e-12	-0.505274	3.55e-05	0.000102299	-0.373313	0.00120741	0.00308323	-0.131962	0.217335	0.320103	S	7	7	10	S	7
14319	10090	Fth1	ferritin heavy chain 1		Tbio	BOTH		unknown	Metabolism > Metals and cofactors > Iron homeostasis					1.94e-05	0.999863	0.999959	0.0112783	0.920471	0.999631	-0.292963	0.0142983	0.0692789	0.149145	0.193726	0.780721	0.786541	1.97e-10	6.23e-10	0.107945	0.214378	0.246774	0.0360375	0.675093	0.706719	-0.750503	5.75e-10	4.34e-09	-0.678596	5.19e-09	4.53e-08	-0.0719071	0.404924	0.51967	S	5	5	40	S	5
14325	10090	Ftl1	ferritin light chain 1		Tbio	CYTOPLASM								-0.130108	0.401012	0.999959	-0.0198145	0.897574	0.999631	-0.392642	0.0157932	0.0735447	0.124721	0.420546	0.903741	-0.37542	0.00262962	0.00386354	-0.634867	4.64e-06	9.02e-06	-0.609865	8.67e-06	1.58e-05	-0.234444	0.0497126	0.0755545	-0.259446	0.0309858	0.0551194	0.0250019	0.829045	0.879508	S	7	0	29	S	8
14339	10090	Aktip	thymoma viral proto-oncogene 1 interacting protein	UBI-E2, PM	Tbio						Cell Membrane			-0.0101348	0.89603	0.999959	-0.0726327	0.352813	0.999631	0.161024	0.0455403	0.147879	-0.114019	0.149311	0.729294	-0.551509	8.24e-11	2.71e-10	-0.095391	0.107555	0.129947	0.107732	0.0707042	0.0867374	0.659242	1.04e-12	1.62e-11	0.456118	5.77e-09	4.98e-08	0.203123	0.00131999	0.0045511	S	4	4	7	S	4
14343	10090	Fut1	fucosyltransferase 1		Tbio		GOLGI			nonsurface				-0.0626703	0.494187	0.999959	-0.0244979	0.788519	0.999631	-0.113064	0.221861	0.425434	-0.128002	0.168293	0.752823	-0.869309	1.34e-14	7.28e-14	0.0647274	0.321593	0.359771	-0.0124931	0.847125	0.864543	0.856816	1.98e-14	5.01e-13	0.934036	1.92e-15	8.29e-14	-0.0772205	0.238566	0.344495	S	2	2	6	S	3
14345	10090	Fut4	fucosyltransferase 4		Tbio		GOLGI							0.0570424	0.643331	0.999959	-0.0322778	0.793032	0.999631	-0.0579559	0.638047	0.793488	-0.0714542	0.562334	0.937307	-0.553844	1.34e-07	3.03e-07	-0.113411	0.175251	0.204887	-0.331552	0.000310524	0.000490059	0.222292	0.010606	0.0186967	0.440433	6.95e-06	2.93e-05	-0.218141	0.0119945	0.029476	S	2	2	2	S	2
14347	10090	Fut7	fucosyltransferase 7		Tchem		GOLGI			nonsurface																																		S	1	1	1
14349	10090	Fv1	Friend virus susceptibility 1											0.0623689	0.61522	0.999959	-0.0755992	0.542796	0.999631	0.0074476	0.952028	0.976719	-0.0755091	0.543273	0.934606	0.187149	0.0303348	0.0392146	0.576043	7.45e-08	1.76e-07	0.298301	0.00103991	0.00156087	0.111153	0.187503	0.243882	0.388895	4.79e-05	0.000167322	-0.277742	0.00202974	0.0065417	S	1	1	2	S	1
14356	10090	Timm10b	translocase of inner mitochondrial membrane 10B		Tdark			MIM	Protein import, sorting and homeostasis > Protein homeostasis > Chaperones | Protein import, sorting and homeostasis > Protein import and sorting					0.0307219	0.740408	0.999959	-0.123929	0.18809	0.999631	-0.246095	0.0123219	0.0634714	-0.0170909	0.853665	0.981988	0.130632	0.0729765	0.0892303	-0.234625	0.00222568	0.00328664	0.0700865	0.327101	0.364382	-0.0605455	0.396309	0.468207	-0.365257	1.23e-05	4.93e-05	0.304712	0.00014426	0.000678526	S	6	6	20	S	7
14359	10090	Fxr1	fragile X mental retardation gene 1, autosomal homolog	RNA?	Tbio	BOTH								0.0841579	0.162514	0.999959	0.0651451	0.276176	0.999631	-0.0407932	0.492414	0.686398	0.132933	0.0315026	0.431208	1.87042	8.33e-29	1.09e-26	1.82332	1.82e-28	4.56e-26	1.97486	1.57e-29	5.42e-27	0.104436	0.0280169	0.0451481	-0.0471012	0.30666	0.3935	0.151537	0.00216038	0.00688242	S	33	30	140	S	30
14360	10090	Fyn	Fyn proto-oncogene	KI-P-TK-Src-SrcA, PM	Tclin	NUCLEUS					Cell Membrane			-0.0730853	0.395547	0.999959	0.056961	0.50675	0.999631	-0.023098	0.787048	0.888545	-0.123503	0.15609	0.735129	1.14015	8.57e-19	9.28e-18	1.29677	2.03e-20	3.66e-19	1.08643	3.42e-18	3.73e-17	-0.0537176	0.374333	0.445518	0.15662	0.0132099	0.0259264	-0.210338	0.00131725	0.00454413	S	11	6	28	S	12
14366	10090	Fzd4	frizzled homolog 4 (Drosophila)	PM	Tchem					surface	Cell Membrane			0.149347	0.388606	0.999959	0.201133	0.248224	0.999631	0.470933	0.0101572	0.0557327	0.17612	0.310589	0.850596	-0.0117891	0.930015	0.93917	-0.0248073	0.85341	0.870792	-0.00671936	0.960075	0.965453	0.00506971	0.969871	0.978083	-0.0130182	0.922741	0.94216	0.0180879	0.892818	0.926538	S	1	1	1	S	1
14368	10090	Fzd6	frizzled homolog 6 (Drosophila)	PM	Tbio					surface	Cell Membrane			0.289247	0.34982	0.999959	-0.0795369	0.795604	0.999631	0.204702	0.506463	0.697674	-0.320294	0.301412	0.846745	-1.44694	9.74e-08	2.24e-07	-1.33422	4.4e-07	9.61e-07	-1.06545	1.71e-05	3.05e-05	0.381488	0.0788523	0.114142	0.11272	0.595168	0.676148	0.268768	0.209958	0.311495	S	4	4	4	S	4
14369	10090	Fzd7	frizzled homolog 7 (Drosophila)	PM	Tbio					surface	Cell Membrane			0.165844	0.317495	0.999959	-0.0460963	0.779283	0.999631	-0.0651789	0.692119	0.829765	0.0139793	0.932224	0.990959	-0.868776	6.23e-09	1.65e-08	-0.763369	8.48e-08	2e-07	-1.08515	4.18e-11	1.43e-10	-0.216377	0.0580799	0.0868739	0.105407	0.345203	0.435439	-0.321784	0.00635734	0.0172134	S	1	0	2	S	1
14371	10090	Fzd9	frizzled homolog 9 (Drosophila)	PM	Tbio	CYTOPLASM	GOLGI			surface	Cell Membrane																																	S	1	1	1
14375	10090	Xrcc6	X-ray repair complementing defective repair in Chinese hamster cells 6		Tbio	NUCLEUS								-0.147547	0.0214347	0.949241	-0.00890524	0.883964	0.999631	-0.11641	0.0646378	0.18837	-0.0265506	0.66396	0.961773	-0.148291	0.0036598	0.00529478	0.182385	0.000527075	0.000831204	0.208699	0.000110276	0.000182511	0.35699	1.51e-08	8.41e-08	0.330676	6.99e-08	4.72e-07	0.0263147	0.581109	0.682417	S	25	25	69	S	22
14376	10090	Ganab	alpha glucosidase 2 alpha neutral subunit		Tchem		GOLGI							-0.0162943	0.817677	0.999959	0.0110635	0.875584	0.999631	0.208619	0.0060019	0.0392511	-0.0381352	0.590337	0.945927	-0.893472	5.89e-17	4.53e-16	-0.292941	6.61e-06	1.26e-05	-0.0666959	0.227771	0.261102	0.826776	5.12e-16	1.94e-14	0.600531	2.41e-12	4.86e-11	0.226245	0.000222691	0.000987488	S	31	31	237	S	31
14380	10090	G6pd2	glucose-6-phosphate dehydrogenase 2											0.0439363	0.639761	0.999959	0.170774	0.0767578	0.999631	0.399042	0.000197838	0.00504957	0.371631	0.000434655	0.0526259	1.03527	3.98e-12	1.52e-11	0.570632	1.24e-06	2.58e-06	-0.0680433	0.480321	0.519223	-1.10331	8.02e-13	1.3e-11	-0.464636	3.01e-05	0.000110346	-0.638675	1.64e-07	2.21e-06	S	23	14	117	S	24
14381	10090	G6pdx	glucose-6-phosphate dehydrogenase X-linked		Tchem	BOTH								-0.069222	0.347293	0.999959	-0.0343185	0.639171	0.999631	0.241017	0.00250542	0.0218509	-0.114125	0.1264	0.711315	-1.5749	8.04e-23	1.92e-21	-0.921106	4.46e-16	3.49e-15	-1.01342	3.09e-17	2.83e-16	0.561476	1.48e-10	1.28e-09	0.653791	3.78e-12	7.21e-11	-0.0923151	0.134584	0.219372	S	37	28	249	S	37
14385	10090	Slc37a4	solute carrier family 37 (glucose-6-phosphate transporter), member 4		Tchem		ENDORETICULUM			surface				-0.11805	0.542617	0.999959	0.080006	0.679302	0.999631	0.405076	0.0436646	0.14387	-0.253884	0.195838	0.784735	-2.78243	4.01e-19	4.55e-18	-1.80324	6.73e-14	3.52e-13	-1.8084	6.24e-14	3.21e-13	0.97403	9.91e-08	4.69e-07	0.979185	8.95e-08	5.89e-07	-0.00515512	0.971162	0.979799	S	3	3	7	S	3
14387	10090	Gaa	glucosidase, alpha, acid		Tclin									-0.0215863	0.786451	0.999959	-0.0507579	0.525378	0.999631	-0.205866	0.0145748	0.0700515	-0.0572732	0.474075	0.92345	-1.26904	3.84e-20	5.43e-19	-0.939262	2.08e-16	1.74e-15	-0.894214	8.11e-16	5.63e-15	0.374828	5.2e-07	2.13e-06	0.32978	4.52e-06	2e-05	0.0450476	0.455061	0.566381	S	15	15	51	S	16
14388	10090	Gab1	growth factor receptor bound protein 2-associated protein 1		Tbio									0.0203103	0.76917	0.999959	-0.00507843	0.941462	0.999631	-0.194972	0.00832903	0.0491573	-0.0768981	0.271564	0.831574	-0.177372	0.00207188	0.00308108	-0.169986	0.00299318	0.00436672	-0.022325	0.675313	0.706881	0.155047	0.00618329	0.0114967	0.00738638	0.889639	0.916704	0.147661	0.00876104	0.0227003	S	9	9	18	S	6
14389	10090	Gab2	growth factor receptor bound protein 2-associated protein 2	PM	Tbio	CYTOPLASM					Cell Membrane			0.025884	0.749582	0.999959	0.0463814	0.568163	0.999631	-0.213292	0.0130333	0.0653241	0.0333841	0.680766	0.965945	0.477189	5.77e-09	1.53e-08	0.357584	1.43e-06	2.95e-06	0.180197	0.00538012	0.00751416	-0.296992	2.58e-05	7.65e-05	-0.119605	0.0559082	0.0921762	-0.177387	0.00605328	0.0165051	S	6	6	8	S	7
14390	10090	Gabpa	GA repeat binding protein, alpha	DBTF ETS	Tbio	NUCLEUS								0.0638601	0.438882	0.999959	-0.0665645	0.419968	0.999631	-0.0252182	0.758744	0.873382	-0.001915	0.981377	0.998077	0.325352	1.69e-06	3.4e-06	0.519071	1.35e-10	4.47e-10	0.512982	1.78e-10	5.59e-10	0.18763	0.00190809	0.0039102	0.193719	0.00142205	0.0035654	-0.00608926	0.913088	0.940416	S	9	9	13	S	8
14391	10090	Gabpb1	GA repeat binding protein, beta 1		Tbio	NUCLEUS								0.0531046	0.567649	0.999959	-0.0361545	0.696732	0.999631	-0.398433	0.000176802	0.00480894	0.0388853	0.675158	0.964951	0.251037	0.00358545	0.0051963	0.293356	0.000872663	0.00134875	0.30332	0.000619642	0.000950735	0.0522822	0.516538	0.583985	0.0423189	0.599103	0.679901	0.00996328	0.901293	0.932815	S	8	7	14	S	7
14394	10090	Gabra1	gamma-aminobutyric acid (GABA) A receptor, subunit alpha 1	PM	Tclin					surface	Cell Membrane			-0.288344	0.356381	0.999959	-0.169619	0.585507	0.999631	-0.0868642	0.779586	0.884166	-0.247845	0.426974	0.90564	-1.75201	1.93e-09	5.4e-09	-1.98438	1.16e-10	3.87e-10	-1.94332	1.88e-10	5.9e-10	-0.191317	0.3692	0.440382	-0.232375	0.276887	0.362023	0.0410586	0.846234	0.892819	S	1	1	1	S	2
14396	10090	Gabra3	gamma-aminobutyric acid (GABA) A receptor, subunit alpha 3	PM	Tclin					surface	Cell Membrane																																					S	1
14399	10090	Gabra6	gamma-aminobutyric acid (GABA) A receptor, subunit alpha 6	PM	Tclin					surface	Cell Membrane																																					S	1
14420	10090	Galc	galactosylceramidase		Tbio									-0.021851	0.749101	0.999959	-0.0606354	0.377827	0.999631	0.0289767	0.671701	0.815877	-0.0494748	0.470712	0.922821	-0.549195	4.33e-13	1.88e-12	-0.423442	2.47e-10	7.89e-10	-0.422955	2.54e-10	7.85e-10	0.12624	0.0104643	0.0184621	0.125752	0.0107357	0.0215639	0.000487514	0.991673	0.994552	S	6	6	18	S	7
14421	10090	B4galnt1	beta-1,4-N-acetyl-galactosaminyl transferase 1	PM	Tbio					nonsurface				0.0126686	0.878501	0.999959	-0.133132	0.116423	0.999631	0.15756	0.0655163	0.190158	-0.0545577	0.511928	0.927125	-1.81879	1.74e-24	6.3e-23	0.059135	0.339287	0.377683	-0.0357736	0.561379	0.598082	1.78301	3.16e-24	8.95e-22	1.87792	6.61e-25	2.23e-22	-0.0949086	0.129441	0.21237	S	17	17	28	S	12
14422	10090	B4galnt2	beta-1,4-N-acetyl-galactosaminyl transferase 2		Tbio					nonsurface				-0.00744649	0.931326	0.999959	-0.115735	0.187574	0.999631	-0.0929073	0.287365	0.494521	0.0245257	0.776687	0.977196	-2.26284	1.48e-27	1.21e-25	-0.463827	9.97e-09	2.64e-08	-0.586777	5.27e-11	1.78e-10	1.67606	1.31e-23	3.27e-21	1.79901	1.56e-24	4.65e-22	-0.12295	0.0491335	0.0954061	S	24	24	50	S	25
14423	10090	Galnt1	UDP-N-acetyl-alpha-D-galactosamine:polypeptide N-acetylgalactosaminyltransferase 1		Tbio		GOLGI			nonsurface			SECRETED	-0.0307394	0.759346	0.999959	-0.0365241	0.715964	0.999631	0.00213097	0.983042	0.991271	-0.170801	0.0969196	0.647192	-1.47615	4.62e-20	6.39e-19	-0.841544	2.74e-13	1.31e-12	-0.76019	3.61e-12	1.44e-11	0.715956	1.57e-11	1.77e-10	0.634602	2.71e-10	3.2e-09	0.0813543	0.251763	0.359695	S	16	15	45	S	18
14425	10090	Galnt3	UDP-N-acetyl-alpha-D-galactosamine:polypeptide N-acetylgalactosaminyltransferase 3		Tbio		GOLGI			nonsurface				0.0740946	0.638051	0.999959	0.017255	0.912595	0.999631	0.560106	0.00126573	0.0142309	-0.353749	0.0312578	0.431208	-0.121722	0.368079	0.406623	-1.35663	1.98e-11	7.34e-11	-1.20179	3.41e-10	1.04e-09	-1.08007	3.62e-09	2.31e-08	-1.23491	1.83e-10	2.28e-09	0.154837	0.254135	0.362408	S	16	13	51	S	21
14426	10090	Galnt4	UDP-N-acetyl-alpha-D-galactosamine:polypeptide N-acetylgalactosaminyltransferase 4				GOLGI			nonsurface				-0.00391047	0.971654	0.999959	-0.152412	0.173489	0.999631	0.224327	0.0493699	0.157373	-0.138356	0.215249	0.800173	-1.38006	3.2e-17	2.58e-16	-1.09274	1.94e-14	1.11e-13	-0.655559	4.59e-09	1.2e-08	0.724502	5.13e-10	3.93e-09	0.287321	0.00138007	0.00347552	0.43718	7.89e-06	5.74e-05	S	7	5	11	S	7
14430	10090	Galt	galactose-1-phosphate uridyl transferase		Tbio	CYTOPLASM	GOLGI							-0.0705175	0.30882	0.999959	-0.0222717	0.745759	0.999631	-0.0852975	0.220342	0.423881	-0.0929771	0.182687	0.77238	-0.398735	3.05e-09	8.34e-09	-0.40754	1.9e-09	5.44e-09	-0.294479	1.1e-06	2.21e-06	0.104256	0.0407708	0.0631134	-0.00880539	0.858108	0.892409	0.113061	0.027376	0.058891	S	3	3	4	S	3
14431	10090	Gamt	guanidinoacetate methyltransferase		Tbio	BOTH								-0.0190043	0.797496	0.999959	-0.1139	0.131985	0.999631	-0.0429737	0.562752	0.73973	0.00421102	0.954634	0.993386	-0.457721	4.82e-10	1.45e-09	0.103716	0.053058	0.0668094	0.486443	1.19e-10	3.84e-10	0.944164	3e-18	1.97e-16	0.561437	3.73e-12	7.16e-11	0.382727	2.24e-08	4.31e-07	S	11	11	106	S	12
14432	10090	Gap43	growth associated protein 43	PM	Tbio	CYTOPLASM					Cell Membrane			-0.105731	0.712286	0.999959	-0.0154546	0.956957	0.999631	-0.712933	0.0182103	0.0808169	-0.170127	0.553711	0.936665	-1.20493	2.47e-06	4.91e-06	-1.77117	1.46e-09	4.26e-09	-2.9812	3.61e-15	2.26e-14	-1.77627	1.37e-09	9.6e-09	-0.566241	0.0110739	0.0221704	-1.21003	2.31e-06	2.03e-05	S	10	10	23	S	11
14433	10090	Gapdh	glyceraldehyde-3-phosphate dehydrogenase		Tchem	BOTH								-0.116376	0.124207	0.999959	-0.135904	0.0748196	0.999631	-0.187054	0.0167179	0.076371	0.0266759	0.71894	0.969943	-0.747667	1.57e-13	7.32e-13	-0.554472	2.46e-10	7.86e-10	-0.793559	3.29e-14	1.76e-13	-0.0458916	0.45506	0.524668	0.193196	0.00327945	0.00750812	-0.239087	0.000426575	0.00171955	S	22	15	1146	S	24
14447	10090	Gapdhs	glyceraldehyde-3-phosphate dehydrogenase, spermatogenic		Tbio	NUCLEUS								0.170229	0.302088	0.999959	0.335594	0.0476973	0.999631	0.860201	1.28e-05	0.00146917	0.317548	0.0600424	0.556076	0.401278	0.0210878	0.0278662	-0.3836	0.0269238	0.0351808	-0.401022	0.0211635	0.0276709	-0.8023	3.2e-05	9.33e-05	-0.784878	4.33e-05	0.00015258	-0.0174218	0.91668	0.943574	S	15	12	300	S	17
14450	10090	Gart	phosphoribosylglycinamide formyltransferase		Tclin									-0.0907694	0.0561434	0.999959	-0.0527282	0.256558	0.999631	0.0172449	0.707608	0.840675	-0.0489077	0.291837	0.839364	0.265685	9.75e-09	2.5e-08	0.603443	9.96e-18	1.04e-16	0.584178	2.5e-17	2.35e-16	0.318493	1.81e-10	1.53e-09	0.337759	4.55e-11	6.8e-10	-0.0192651	0.579268	0.681072	S	40	40	160	S	36
14451	10090	Gas1	growth arrest specific 1	PM	Tbio					surface	Cell Membrane			-0.014358	0.815289	0.999959	-0.0190913	0.756183	0.999631	-0.0657951	0.289218	0.496362	-0.0127504	0.83564	0.978979	-0.597922	2.53e-15	1.54e-14	-0.816075	3.95e-19	5.51e-18	-0.934551	7.53e-21	1.42e-19	-0.336629	3.59e-09	2.3e-08	-0.218154	1.03e-05	4.19e-05	-0.118475	0.0076568	0.0202235	S	4	4	11	S	5
14453	10090	Gas2	growth arrest specific 2		Tbio									0.0562035	0.78056	0.999959	-0.110819	0.583581	0.999631	-0.252014	0.217805	0.421069	0.137519	0.497004	0.925858	-0.809643	1.74e-06	3.5e-06	-0.627665	7.65e-05	0.000131231	-1.92567	5.91e-15	3.56e-14	-1.11603	3.72e-09	2.37e-08	0.181978	0.196512	0.270358	-1.298	1.27e-10	5.53e-09	S	1	1	6	S	1
14456	10090	Gas6	growth arrest specific 6		Tbio	CYTOPLASM						CORE	SECRETED	-0.0149138	0.950421	0.999959	-0.0842843	0.725587	0.999631	-0.434595	0.0784449	0.214722	-0.0454547	0.849739	0.981611	-0.130974	0.438118	0.476471	0.0485793	0.772727	0.796692	-0.178637	0.292265	0.328463	-0.0476633	0.776893	0.819339	0.179553	0.289842	0.375456	-0.227216	0.182769	0.279412	S	3	3	3	S	2
14457	10090	Gas7	growth arrest specific 7		Tbio	CYTOPLASM								-0.221449	0.0625946	0.999959	0.00236058	0.983637	0.999631	-0.35344	0.00448027	0.0323474	-0.0444287	0.699881	0.967239	1.28065	7.23e-15	4.12e-14	0.985218	6.37e-12	2.53e-11	1.0073	3.68e-12	1.46e-11	-0.273348	0.00585419	0.0109282	-0.295427	0.00317277	0.00728965	0.0220789	0.812682	0.868307	S	8	8	18	S	8
14461	10090	Gata2	GATA binding protein 2	DBTF ZNF-GATA	Tbio	BOTH																																										S	1
14462	10090	Gata3	GATA binding protein 3	DBTF ZNF-GATA	Tbio	NUCLEUS								0.0310681	0.920936	0.999959	0.0175862	0.955193	0.999631	0.0764098	0.807232	0.900585	-0.0816822	0.794236	0.977651	-0.17818	0.392104	0.430954	-0.802124	0.000469987	0.000744994	-0.576697	0.00850903	0.0116028	-0.398517	0.0613438	0.0911609	-0.623944	0.00477519	0.0105203	0.225427	0.28062	0.391118	S	2	2	4	S	1
14463	10090	Gata4	GATA binding protein 4	DBTF ZNF-GATA	Tbio	NUCLEUS								0.0628041	0.524555	0.999959	0.000181695	0.998526	0.999684	-0.00647265	0.947515	0.97511	-0.0562879	0.568176	0.939792	0.171147	0.0135372	0.0182994	-0.0639849	0.335302	0.373634	0.0182784	0.781664	0.804904	-0.152868	0.0259681	0.0420985	-0.235131	0.00109869	0.0028284	0.0822633	0.217666	0.320492	S	2	2	2	S	2
14466	10090	Gba	glucosidase, beta, acid		Tchem		BOTH							-0.0772761	0.243753	0.999959	0.0168446	0.797036	0.999631	0.0609563	0.35556	0.565358	-0.042221	0.520515	0.927125	-0.418925	2.04e-10	6.42e-10	-0.457443	2.56e-11	9.35e-11	-0.324556	4.86e-08	1.13e-07	0.0943695	0.0462557	0.0707397	-0.0385181	0.40334	0.496671	0.132888	0.00640163	0.0172985	S	11	11	25	S	10
14467	10090	Nipsnap2	glioblastoma amplified sequence		Tbio			Matrix	Mitochondrial dynamics and surveillance > Mitophagy | Mitochondrial dynamics and surveillance > Autophagy					-0.0696173	0.497566	0.999959	-0.0721579	0.482146	0.999631	0.327441	0.00319975	0.025739	-0.044124	0.666444	0.963499	0.331323	0.000258153	0.000423222	-0.0671823	0.409627	0.449113	0.0815958	0.317864	0.354863	-0.249728	0.00401406	0.0077358	-0.398506	2.4e-05	8.99e-05	0.148778	0.073681	0.133336	S	10	10	76	S	12
14468	10090	Gbp2b	guanylate binding protein 2b	PM	Tbio	CYTOPLASM				nonsurface																																		S	2	1	2	A	1
14469	10090	Gbp2	guanylate binding protein 2	PM	Tbio	BOTH	GOLGI			nonsurface				-0.181261	0.121436	0.999959	-0.278535	0.02069	0.985926	-0.214629	0.0690434	0.196477	-0.275146	0.0221355	0.373116	-1.17822	2.27e-13	1.03e-12	-1.27808	2.69e-14	1.49e-13	-1.43039	1.29e-15	8.62e-15	-0.252171	0.0139912	0.0241079	-0.0998592	0.310383	0.397498	-0.152312	0.125852	0.207747	S	13	12	36	S	13
14470	10090	Rabac1	Rab acceptor 1 (prenylated)	PM	Tbio		GOLGI			nonsurface	Cell Membrane			0.0251301	0.789125	0.999959	-0.0286257	0.76068	0.999631	0.226203	0.02192	0.0919992	-0.143902	0.13352	0.71871	-1.22347	1.64e-17	1.38e-16	-0.544145	1.11e-08	2.93e-08	-0.453906	3.77e-07	7.97e-07	0.769559	4e-12	5.14e-11	0.679321	8.17e-11	1.12e-09	0.0902383	0.212025	0.314	S	4	4	20	S	4
14472	10090	Gbx2	gastrulation brain homeobox 2	DBTF HOMEO	Tbio	NUCLEUS																																										S	1
14473	10090	Gc	group specific component		Tchem								SECRETED	-0.0686901	0.584251	0.999959	0.0641245	0.609351	0.999631	-0.551232	0.000134013	0.0041124	-0.18569	0.145907	0.725788	-1.76455	1.79e-16	1.29e-15	-2.34839	5.12e-20	8.37e-19	-2.00204	5.11e-18	5.42e-17	-0.237494	0.0407041	0.0630463	-0.583838	1.04e-05	4.22e-05	0.346344	0.00394086	0.011497	S	24	24	181	S	24
14479	10090	Usp15	ubiquitin specific peptidase 15	UBI-DUB	Tbio	BOTH								0.00229186	0.982742	0.999959	0.0239253	0.821423	0.999631	0.0695779	0.513048	0.703148	0.180693	0.096576	0.6461	0.134987	0.0773947	0.0943541	-0.0356594	0.632846	0.665858	-0.179962	0.0208178	0.0272452	-0.314949	0.000174518	0.000437962	-0.170646	0.0277519	0.0502042	-0.144303	0.0599278	0.112355	S	28	26	81	S	31
14489	10090	Mtpn	myotrophin		Tbio	NUCLEUS								-0.0741028	0.556925	0.999959	-0.159746	0.210627	0.999631	-0.483273	0.000604545	0.00927572	-0.0890886	0.480685	0.924077	0.396321	0.000751669	0.00117082	0.176456	0.10623	0.128447	0.465686	0.000121143	0.000199394	0.0693648	0.517944	0.585453	-0.219866	0.0465499	0.078748	0.28923	0.0104086	0.0261271	S	5	5	46	S	6
14528	10090	Gch1	GTP cyclohydrolase 1		Tbio	BOTH								-0.408683	0.500192	0.999959	0.473866	0.435047	0.999631	0.0526373	0.930514	0.96631	0.0310316	0.959	0.993532	-1.04497	0.0143392	0.0193204	-1.56253	0.000508528	0.000803131	-2.35149	1.92e-06	3.74e-06	-1.30652	0.00281973	0.00558603	-0.517566	0.208376	0.283816	-0.788955	0.0592009	0.111283	S	1	1	1	S	1
14533	10090	Bloc1s1	biogenesis of lysosomal organelles complex-1, subunit 1		Tbio			unknown	Signaling					-0.0481998	0.622041	0.999959	-0.0973201	0.322907	0.999631	-0.249242	0.0156579	0.0732143	-0.229613	0.0248409	0.389464	-0.105608	0.18772	0.217576	-0.191124	0.0206863	0.0274872	0.0282439	0.721109	0.749219	0.133852	0.0977436	0.138015	-0.0855162	0.283778	0.36933	0.219368	0.00874524	0.0226703	S	4	4	8	S	3
14534	10090	Kat2a	K(lysine) acetyltransferase 2A	TC	Tbio	NUCLEUS								0.0444482	0.805889	0.999959	-0.0113584	0.949903	0.999631	-0.261217	0.156221	0.340826	-0.0903124	0.618191	0.952744	0.181762	0.150903	0.17723	-0.0911557	0.465736	0.505557	-0.00487228	0.968765	0.973374	-0.186634	0.140606	0.189949	-0.272917	0.0345013	0.06055	0.0862834	0.489719	0.5992	S	2	2	2	S	1
14537	10090	Gcnt1	glucosaminyl (N-acetyl) transferase 1, core 2		Tbio					nonsurface				-0.044155	0.62185	0.999959	-0.0203249	0.820078	0.999631	0.272448	0.0047122	0.033546	-0.00344356	0.969247	0.994941	-0.790833	7.88e-13	3.3e-12	-0.853725	1.09e-13	5.54e-13	-0.808245	4.52e-13	2.04e-12	-0.0174113	0.800479	0.839529	-0.0628917	0.364269	0.455432	0.0454804	0.510426	0.618837	S	5	5	11	S	5
14538	10090	Gcnt2	glucosaminyl (N-acetyl) transferase 2, I-branching enzyme		Tbio		GOLGI			nonsurface				0.0353585	0.726369	0.999959	-0.0322333	0.749658	0.999631	-0.336719	0.00227859	0.0206068	0.0453241	0.653962	0.960268	-1.35091	2.15e-17	1.77e-16	-0.425842	6.99e-06	1.33e-05	-0.884025	1.92e-12	7.97e-12	0.466883	1.58e-06	5.9e-06	0.925065	6.07e-13	1.4e-11	-0.458183	2.16e-06	1.92e-05	S	4	4	5	S	4
14544	10090	Gda	guanine deaminase		Tbio									0.0134126	0.876447	0.999959	0.0537426	0.534689	0.999631	-0.0270656	0.753887	0.870603	-0.127656	0.146765	0.726506	-0.664213	2.19e-12	8.69e-12	-1.22486	1.15e-19	1.76e-18	-1.61415	3.29e-23	1.12e-21	-0.949936	1.61e-16	6.98e-15	-0.560644	1.33e-10	1.72e-09	-0.389292	2.73e-07	3.39e-06	S	17	17	80	S	18
14547	10090	Gdap2	ganglioside-induced differentiation-associated-protein 2		Tbio									0.0715709	0.371518	0.999959	-0.0202957	0.798602	0.999631	0.0108487	0.891467	0.946755	0.0209101	0.79265	0.977651	-0.600295	1.55e-12	6.23e-12	-0.374857	6.37e-08	1.52e-07	-0.197793	0.000795532	0.00120618	0.402502	1.53e-08	8.5e-08	0.225438	0.0001878	0.000569	0.177064	0.00226657	0.00716981	S	10	10	15	S	10
14548	10090	Mrps33	mitochondrial ribosomal protein S33		Tdark			Matrix	Mitochondrial central dogma > Translation > Mitochondrial ribosome					-0.0814414	0.550239	0.999959	-0.0915894	0.502061	0.999631	0.218595	0.115989	0.280273	-0.108398	0.427714	0.906336	0.121832	0.211705	0.243255	-0.0755786	0.434924	0.47453	0.259137	0.0107864	0.0145457	0.137304	0.160681	0.213035	-0.197411	0.0472209	0.0797205	0.334715	0.00141492	0.00482433	S	1	1	1	S	2
14555	10090	Gpd1	glycerol-3-phosphate dehydrogenase 1 (soluble)		Tbio									-0.126646	0.174663	0.999959	-0.0585189	0.524944	0.999631	0.33376	0.00103633	0.0125485	-0.0399746	0.66345	0.961651	-0.122439	0.1185	0.14141	0.18146	0.0236552	0.0311898	0.655031	1.02e-09	2.93e-09	0.777471	1.92e-11	2.11e-10	0.3039	0.00037881	0.00107316	0.473571	6.64e-07	7.3e-06	S	23	21	172	S	23
14560	10090	Gdf10	growth differentiation factor 10	TR-LIG	Tbio							ASSOCIATED	SECRETED																															S	1	1	1
14567	10090	Gdi1	guanosine diphosphate (GDP) dissociation inhibitor 1		Tbio	CYTOPLASM	GOLGI							0.00669066	0.939795	0.999959	-0.0828753	0.353374	0.999631	-0.0463066	0.602066	0.768724	0.0640511	0.471782	0.923285	-0.815158	1.37e-14	7.42e-14	-0.286585	4.27e-05	7.53e-05	-0.644657	5.83e-12	2.25e-11	0.170501	0.00808879	0.0146575	0.528573	6.34e-10	6.77e-09	-0.358072	1.42e-06	1.37e-05	S	29	22	183	S	26
14569	10090	Gdi2	guanosine diphosphate (GDP) dissociation inhibitor 2		Tbio	CYTOPLASM	GOLGI							-0.0241109	0.66882	0.999959	-0.121172	0.0386273	0.999631	-0.0543664	0.338093	0.549062	-0.0921351	0.109921	0.674924	-0.658987	5.82e-16	3.88e-15	0.0519082	0.240806	0.275196	-0.118683	0.0102189	0.0138294	0.540304	1.22e-13	2.41e-12	0.710895	7.05e-17	4.32e-15	-0.170591	0.000440083	0.00176739	S	31	24	213	S	30
14571	10090	Gpd2	glycerol phosphate dehydrogenase 2, mitochondrial		Tbio			MIM	Metabolism > Carbohydrate metabolism > Glycerol phosphate shuttle | Metabolism > Electron carriers > Q-linked reactions, other					0.0378434	0.756679	0.999959	0.100812	0.411675	0.999631	0.521458	0.000190608	0.00500742	0.139378	0.259057	0.825615	0.0993603	0.357138	0.395647	-0.521058	2.82e-05	5.05e-05	-0.624832	1.71e-06	3.35e-06	-0.724192	1.21e-07	5.66e-07	-0.620419	1.92e-06	9.37e-06	-0.103773	0.336485	0.450277	S	38	37	211	S	45
14573	10090	Gdnf	glial cell line derived neurotrophic factor	TR-LIG	Tbio							ASSOCIATED	SECRETED																																			S	1
14579	10090	Gem	GTP binding protein (gene overexpressed in skeletal muscle)	PM	Tbio	NUCLEUS					Cell Membrane			0.135829	0.551423	0.999959	0.470385	0.0462374	0.999631	-0.0745432	0.743184	0.863459	0.0959185	0.673525	0.96445	-0.157627	0.337202	0.375246	-0.182457	0.267818	0.303586	-0.445896	0.00966001	0.0131109	-0.288269	0.0844012	0.121276	-0.0248301	0.87896	0.908742	-0.263439	0.113374	0.190567	S	2	1	4	S	2
14580	10090	Gfap	glial fibrillary acidic protein		Tbio	CYTOPLASM																																						A	4	0	64	S	5
14583	10090	Gfpt1	glutamine fructose-6-phosphate transaminase 1		Tchem									0.132011	0.0338991	0.999959	-0.0433531	0.469446	0.999631	0.165769	0.0091738	0.0521096	-0.0256431	0.667753	0.963607	-0.211288	0.000127621	0.000215489	0.633754	3.1e-14	1.7e-13	0.449702	1.64e-10	5.18e-10	0.66099	1.01e-14	2.84e-13	0.845042	1.12e-17	8.07e-16	-0.184052	0.000617311	0.00236874	S	30	24	103	S	31
14584	10090	Gfpt2	glutamine fructose-6-phosphate transaminase 2		Tbio									-0.14598	0.19666	0.999959	0.0960965	0.391219	0.999631	0.0322773	0.772008	0.880484	-0.161735	0.153997	0.73195	-0.521611	2.17e-07	4.79e-07	-0.91592	7.65e-13	3.43e-12	-1.04301	2.58e-14	1.41e-13	-0.521401	2.19e-07	9.69e-07	-0.39431	2.17e-05	8.22e-05	-0.127091	0.117798	0.196653	S	11	5	28	S	11
14585	10090	Gfra1	glial cell line derived neurotrophic factor family receptor alpha 1	PM	Tbio					surface	Cell Membrane			0.023069	0.808421	0.999959	-0.164919	0.0913467	0.999631	0.109787	0.254065	0.459767	-0.0106699	0.91067	0.986678	-1.61495	1.19e-21	2.19e-20	-0.135195	0.053528	0.0673461	-0.246346	0.00093401	0.00140722	1.36861	1.53e-19	1.43e-17	1.47976	1.56e-20	2.08e-18	-0.111151	0.109033	0.184712	S	7	7	15	S	6
14590	10090	Ggh	gamma-glutamyl hydrolase		Tchem	NUCLEUS							SECRETED	0.0587565	0.672804	0.999959	0.377948	0.0105706	0.764188	0.482155	0.00161033	0.0165663	0.36019	0.014317	0.297127	-1.3526	8.56e-12	3.14e-11	-0.917333	4.81e-08	1.17e-07	-1.62543	8.02e-14	4.04e-13	-0.272831	0.0415874	0.0642666	0.435268	0.00190987	0.00462691	-0.708099	4.81e-06	3.8e-05	S	10	10	36	S	10
14593	10090	Ggps1	geranylgeranyl diphosphate synthase 1		Tchem									0.0171376	0.87854	0.999959	-0.0917674	0.415968	0.999631	-0.023824	0.831794	0.914396	-0.0352353	0.753535	0.97518	-0.390115	1.14e-05	2.13e-05	-0.119574	0.120013	0.143837	-0.210181	0.00848967	0.0115794	0.179934	0.022275	0.0366912	0.27054	0.00104114	0.00269145	-0.0906065	0.23489	0.340543	S	6	6	13	S	6
14594	10090	Ggta1	glycoprotein galactosyltransferase alpha 1, 3											-0.0688015	0.600368	0.999959	0.0331827	0.800145	0.999631	0.390427	0.00561306	0.0376922	-0.275494	0.0430568	0.494185	-0.608032	2.38e-06	4.73e-06	-1.91222	4.22e-18	4.75e-17	-1.72086	8.31e-17	7.03e-16	-1.11283	8.38e-12	1.02e-10	-1.30419	1.51e-13	4.14e-12	0.191363	0.0794013	0.142018	S	3	3	10	S	4
14595	10090	B4galt1	UDP-Gal:betaGlcNAc beta 1,4- galactosyltransferase, polypeptide 1	PM	Tbio		GOLGI			nonsurface	Cell Membrane		SECRETED	-0.0748176	0.433656	0.999959	-0.0976241	0.308883	0.999631	0.117987	0.22078	0.424086	-0.106011	0.269984	0.831574	-1.88562	1.28e-23	3.66e-22	-0.908471	1.59e-14	9.19e-14	-0.80593	3.67e-13	1.67e-12	1.07969	1.42e-16	6.21e-15	0.977149	2.22e-15	9.36e-14	0.102541	0.138742	0.224687	S	9	9	24	S	8
14598	10090	Ggt1	gamma-glutamyltransferase 1		Tbio					surface	Cell Membrane			0.00783491	0.901971	0.999959	-0.167013	0.0132429	0.834146	-0.0887082	0.170561	0.36043	0.00321437	0.959693	0.993621	-2.34765	7.07e-31	2.82e-28	-0.529045	3.94e-12	1.62e-11	-0.908461	1.75e-18	2.01e-17	1.43919	2.19e-24	6.38e-22	1.81861	1.79e-27	1.61e-24	-0.379416	8.25e-09	1.9e-07	S	23	23	144	S	24
14599	10090	Gh	growth hormone	PM	Tbio							ASSOCIATED	SECRETED																																			S	1
14600	10090	Ghr	growth hormone receptor	PM	Tclin					surface	Cell Membrane		SECRETED	0.227999	0.171549	0.999959	-0.0187928	0.908702	0.999631	-0.0875086	0.594283	0.764129	-0.346972	0.0417356	0.487776	0.0725779	0.548597	0.584754	-0.00685149	0.95471	0.961495	0.0908588	0.453422	0.49222	0.0182809	0.879575	0.903825	-0.0794294	0.51175	0.599784	0.0977103	0.420424	0.534323	S	1	1	1	S	1
14605	10090	Tsc22d3	TSC22 domain family, member 3	TF/TC TSC22	Tbio	NUCLEUS								-0.0856901	0.381084	0.999959	-0.143485	0.147513	0.999631	-0.429045	0.000129101	0.00400951	-0.0594989	0.541573	0.933638	0.659298	1.44e-08	3.63e-08	0.591746	1.22e-07	2.83e-07	0.492815	3.08e-06	5.9e-06	-0.166483	0.0645954	0.0955754	-0.0675527	0.442787	0.53521	-0.0989305	0.263593	0.372985	S	9	7	34	S	10
14608	10090	Gpr83	G protein-coupled receptor 83	PM	Tchem					surface	Cell Membrane			-0.242356	0.0941685	0.999959	0.23321	0.106599	0.999631	-0.0500683	0.722868	0.850986	-0.257406	0.076389	0.605389	-0.336918	0.00362529	0.00524909	-1.11924	1.04e-11	4.02e-11	-0.474005	0.000109318	0.00018101	-0.137087	0.209927	0.268925	-0.782318	3.11e-08	2.27e-07	0.645231	1.12e-06	1.13e-05	S	1	1	1	S	1
14609	10090	Gja1	gap junction protein, alpha 1	PM	Tbio	NUCLEUS	GOLGI			surface	Cell Membrane			-0.160546	0.0389611	0.999959	-0.0459909	0.539476	0.999631	-0.0417206	0.577543	0.750587	0.0175503	0.814319	0.978391	-0.591776	3.16e-12	1.23e-11	0.959239	7.1e-18	7.62e-17	0.707812	3.12e-14	1.68e-13	1.29959	1.02e-21	1.64e-19	1.55102	5.16e-24	1.36e-21	-0.251428	5.67e-05	0.00030396	S	8	8	29	S	9
14611	10090	Gja3	gap junction protein, alpha 3	PM	Tbio					surface	Cell Membrane			-0.0121492	0.96323	0.999959	0.342955	0.200032	0.999631	0.0399183	0.879627	0.940755	0.435431	0.106892	0.666669	2.29554	1.64e-13	7.59e-13	1.86924	2.81e-11	1.02e-10	1.747	1.39e-10	4.44e-10	-0.548537	0.00607374	0.0113066	-0.4263	0.0290752	0.0521601	-0.122236	0.51659	0.623928	S	1	1	3	S	2
14615	10090	Gjc1	gap junction protein, gamma 1	PM	Tbio					nonsurface	Cell Membrane																																	S	1	0	1
14616	10090	Gja8	gap junction protein, alpha 8	PM	Tbio						Cell Membrane			0.137165	0.649157	0.999959	-0.0171088	0.954662	0.999631	0.139378	0.643906	0.797185	0.0985849	0.743456	0.973882	-0.75422	0.00064362	0.00100879	-0.599966	0.00504843	0.00718698	-0.307612	0.131969	0.156202	0.446608	0.0319371	0.0507816	0.154254	0.44375	0.535901	0.292354	0.151525	0.241288	R	1	1	1	S	1
14618	10090	Gjb1	gap junction protein, beta 1	PM	Tbio					surface	Cell Membrane			0.310615	0.139308	0.999959	0.11239	0.586083	0.999631	0.363325	0.0860179	0.228709	-0.283565	0.175695	0.762762	-1.15219	1.59e-08	3.98e-08	-2.03536	2.03e-14	1.15e-13	-0.359162	0.0250724	0.0325171	0.793031	1.2e-05	3.8e-05	-0.883171	2.21e-06	1.06e-05	1.6762	3.06e-12	2.65e-10	S	2	2	2	S	1
14620	10090	Gjb3	gap junction protein, beta 3	PM	Tbio	CYTOPLASM				surface	Cell Membrane			-0.0832048	0.467003	0.999959	0.0254049	0.82347	0.999631	-0.082478	0.470866	0.667679	0.197418	0.0913331	0.637522	-0.806966	2.5e-11	8.76e-11	-0.0933845	0.252545	0.287635	-0.204888	0.0156115	0.0207131	0.602079	1.73e-08	9.53e-08	0.713582	4.44e-10	4.92e-09	-0.111503	0.173782	0.268574	S	1	1	2	S	1
14625	10090	Gykl1	glycerol kinase-like 1	KI-M	Tbio	CYTOPLASM				nonsurface				0.14427	0.241714	0.999959	0.196196	0.115157	0.999631	0.503989	0.000271149	0.00595912	0.205699	0.0993388	0.650566	1.03426	1.31e-10	4.22e-10	0.433883	0.000424656	0.000676922	-0.123973	0.268441	0.303726	-1.15823	8.75e-12	1.05e-10	-0.600377	5.71e-06	2.46e-05	-0.557855	1.73e-05	0.000111861	S	14	10	93	S	14
14626	10090	Gk2	glycerol kinase 2	KI-M	Tbio	CYTOPLASM				nonsurface				0.11792	0.340324	0.999959	0.163207	0.190286	0.999631	0.447945	0.00100017	0.0122003	0.108613	0.379193	0.884993	0.921668	3.86e-10	1.18e-09	0.562286	5.47e-06	1.05e-05	0.20953	0.0500171	0.0625271	-0.712138	8.76e-08	4.19e-07	-0.359382	0.00143763	0.00359942	-0.352756	0.00170828	0.005665	S	20	12	140	S	24
14628	10090	Ostm1	osteopetrosis associated transmembrane protein 1		Tbio					surface				-0.25667	0.290024	0.999959	0.0531049	0.824996	0.999631	0.388145	0.114247	0.277277	-0.304254	0.211655	0.795101	-1.06072	7.77e-07	1.62e-06	-1.30067	1.61e-08	4.16e-08	-0.719371	0.000223418	0.000357038	0.341351	0.0565525	0.0848603	-0.239944	0.173766	0.244275	0.581295	0.0020053	0.00647843	S	3	3	5	S	4
14629	10090	Gclc	glutamate-cysteine ligase, catalytic subunit		Tchem									0.0428329	0.708014	0.999959	-0.0870036	0.448652	0.999631	0.128006	0.267904	0.473804	-0.0167446	0.883467	0.983398	0.174001	0.0325891	0.0419375	0.233406	0.00526666	0.00748084	0.083523	0.291189	0.32739	-0.0904776	0.253605	0.317626	0.0594054	0.450797	0.542215	-0.149883	0.0631654	0.117323	S	15	15	46	S	16
14630	10090	Gclm	glutamate-cysteine ligase, modifier subunit		Tbio									0.04644	0.587308	0.999959	-0.0308017	0.71845	0.999631	0.0920935	0.28562	0.493015	0.018167	0.831474	0.978391	-0.458123	6.41e-09	1.69e-08	0.0133611	0.819621	0.840535	0.347811	1.24e-06	2.48e-06	0.805934	6.89e-15	2.02e-13	0.471484	3.48e-09	3.15e-08	0.33445	2.4e-06	2.11e-05	S	10	10	46	S	11
14635	10090	Galk1	galactokinase 1	KI-M	Tbio	CYTOPLASM								0.0509345	0.41866	0.999959	-0.0412706	0.511392	0.999631	-0.0974328	0.127762	0.298121	-0.029119	0.642464	0.956194	-0.413184	1.64e-10	5.22e-10	0.0942233	0.0419331	0.0535335	0.0321876	0.474049	0.513112	0.445372	2.78e-11	2.92e-10	0.507408	1.11e-12	2.42e-11	-0.0620357	0.172362	0.266778	S	12	12	71	S	14
14645	10090	Glul	glutamate-ammonia ligase (glutamine synthetase)	KI-M	Tchem	NUCLEUS								-0.123	0.0759798	0.999959	-0.153661	0.0290447	0.995353	-0.179667	0.0119278	0.0620171	0.0665321	0.327131	0.859235	-3.0483	3.91e-32	3.01e-29	-0.137601	0.0230904	0.0304963	-0.280141	3.11e-05	5.42e-05	2.76816	7.65e-31	1.65e-27	2.9107	1.63e-31	4.38e-28	-0.14254	0.0189406	0.0434154	S	25	25	732	S	24
14651	10090	Hagh	hydroxyacyl glutathione hydrolase		Tbio			Matrix	Metabolism > Detoxification > ROS and glutathione metabolism					0.194766	0.0291843	0.999959	0.0340463	0.690447	0.999631	-0.161299	0.067145	0.193322	0.0613216	0.474653	0.92345	1.68676	1.53e-22	3.48e-21	1.35524	9.71e-20	1.51e-18	1.4819	7.09e-21	1.35e-19	-0.204856	0.00388572	0.00750593	-0.331512	1.85e-05	7.09e-05	0.126656	0.0629374	0.116963	S	13	13	136	S	13
14652	10090	Glp1r	glucagon-like peptide 1 receptor	PM	Tclin					surface	Cell Membrane																																	S	1	1	1
14658	10090	Glrb	glycine receptor, beta subunit	PM	Tclin	CYTOPLASM				surface	Cell Membrane			-0.0807367	0.602344	0.999959	-0.639633	0.000274328	0.128469	-0.0312364	0.839902	0.918995	-0.691079	0.000111516	0.0235517	0.447107	0.00764415	0.0106211	0.576071	0.000889019	0.00137246	0.414065	0.0127945	0.0171384	-0.0330424	0.834426	0.867529	0.128963	0.416935	0.510029	-0.162006	0.309336	0.422181	S	1	1	1	S	1
14660	10090	Gls	glutaminase		Tchem			MIM	Metabolism > Amino acid metabolism > Glutamate metabolism					-0.0349556	0.672024	0.999959	-0.0856339	0.303641	0.999631	0.212461	0.0148489	0.0709257	-0.0807325	0.33163	0.863237	0.129956	0.0463619	0.0582552	-0.125022	0.054745	0.0687648	0.304791	3.12e-05	5.43e-05	0.174835	0.00888941	0.0159261	-0.254978	0.000298014	0.00086404	0.429813	1.06e-07	1.54e-06	S	19	19	60	S	19
14661	10090	Glud1	glutamate dehydrogenase 1		Tbio	CYTOPLASM		Matrix	Metabolism > Amino acid metabolism > Glutamate metabolism | Metabolism > Amino acid metabolism > GABA metabolism					-0.00789129	0.924286	0.999959	-0.000358542	0.996554	0.999631	0.240392	0.00692192	0.0430462	-0.112458	0.182832	0.77238	-0.510028	6.3e-09	1.66e-08	-1.02933	1.56e-16	1.33e-15	-0.876117	1.28e-14	7.34e-14	-0.366089	3.13e-06	1.11e-05	-0.519304	4.3e-09	3.83e-08	0.153215	0.024118	0.0529398	S	29	9	249	S	29
14664	10090	Slc6a9	solute carrier family 6 (neurotransmitter transporter, glycine), member 9		Tchem					surface																																		S	1	1	1
14667	10090	Gm2a	GM2 ganglioside activator protein		Tbio									-0.102588	0.489324	0.999959	0.320043	0.0375605	0.999631	-0.191703	0.201249	0.401047	0.0387162	0.793378	0.977651	0.484259	0.000101581	0.000173232	0.421775	0.000509302	0.000804236	0.847218	8.37e-09	2.13e-08	0.362959	0.00220163	0.00446167	-0.0624845	0.569757	0.652648	0.425443	0.000463925	0.00185209	S	4	4	25	S	4
14670	10090	Gnl1	guanine nucleotide binding protein-like 1		Tbio	NUCLEUS								0.0917416	0.0451196	0.999959	-0.0245373	0.57891	0.999631	-0.0139365	0.752135	0.869325	-0.0159366	0.718064	0.969692	0.735828	4.52e-21	7.48e-20	1.00459	4.05e-25	2.36e-23	1.01455	3.01e-25	1.66e-23	0.278719	8.17e-10	5.97e-09	0.268765	1.82e-09	1.75e-08	0.00995413	0.758949	0.828147	S	21	21	69	S	19
14672	10090	Gna11	guanine nucleotide binding protein, alpha 11	PM	Tbio	CYTOPLASM					Cell Membrane			0.0100333	0.914064	0.999959	-0.0482463	0.604688	0.999631	0.117507	0.212876	0.415228	-0.0922736	0.325314	0.859022	-0.778187	2.76e-13	1.23e-12	-0.761641	4.8e-13	2.22e-12	-0.516928	4.51e-09	1.18e-08	0.261259	0.000312165	0.000745032	0.0165458	0.799061	0.8473	0.244713	0.000635969	0.00243254	S	16	11	56	S	15
14673	10090	Gna12	guanine nucleotide binding protein, alpha 12	PM	Tbio	CYTOPLASM								-0.0129199	0.953421	0.999959	0.228135	0.307066	0.999631	-0.0349646	0.874422	0.937954	-0.0175872	0.936627	0.992207	-0.160445	0.285864	0.322244	-0.04448	0.765387	0.789653	-0.192635	0.201877	0.233032	-0.0321894	0.828963	0.86249	0.115965	0.438474	0.531134	-0.148155	0.323732	0.437122	S	6	5	19	S	7
14674	10090	Gna13	guanine nucleotide binding protein, alpha 13	PM	Tbio	NUCLEUS								0.00103888	0.983949	0.999959	-0.0816209	0.122209	0.999631	-0.00253251	0.960885	0.980174	-0.0597881	0.252729	0.82021	-0.0224446	0.546724	0.583104	0.10968	0.00557627	0.00790289	0.14032	0.000613716	0.000942022	0.162764	0.000111358	0.000288672	0.132124	0.00112668	0.00289491	0.0306401	0.411837	0.526266	S	18	17	56	S	17
14675	10090	Gna14	guanine nucleotide binding protein, alpha 14	PM	Tbio					nonsurface				-0.0146017	0.861689	0.999959	0.111418	0.190679	0.999631	0.11911	0.162776	0.349117	-0.0914156	0.280495	0.835544	0.585107	5.6e-11	1.88e-10	0.83135	7.36e-15	4.56e-14	0.956383	1.58e-16	1.25e-15	0.371276	7.15e-07	2.85e-06	0.246243	0.000274328	0.000801407	0.125032	0.045674	0.0899697	S	11	7	35	S	8
14676	10090	Gna15	guanine nucleotide binding protein, alpha 15	PM	Tbio																																											S	1
[truncated: 11,880 more rows]
[truncated: 35 more columns]

## Sheet: HET vs KO Testis
GeneID	log2_FC	CI.L	CI.R	AveExpr	t	pValue	pAdj	B	Testis_HET_M606_L	Testis_HET_M606_R	Testis_HET_M649_L	Testis_HET_M649_R	Testis_KO_M604_L	Testis_KO_M604_R	Testis_KO_M609_L	Testis_KO_M609_R	Corp_HET_M606_L	Corp_HET_M606_R	Corp_HET_M649_L	Corp_HET_M649_R	Corp_KO_M604_L	Corp_KO_M604_R	Corp_KO_M609_L	Corp_KO_M609_R	Cauda_HET_M606_L	Cauda_HET_M606_R	Cauda_HET_M649_L	Cauda_HET_M649_R	Cauda_KO_M604_L	Cauda_KO_M604_R	Cauda_KO_M609_L	Cauda_KO_M609_R	Cap_HET_M606_L	Cap_HET_M606_R	Cap_HET_M649_L	Cap_HET_M649_R	Cap_KO_M604_L	Cap_KO_M604_R	Cap_KO_M609_L	Cap_KO_M609_R	GeneSymbol	FunCats	GeneDescription	signedlogP
[truncated: 10,771 more rows]

[truncated: 9 more sheets: HET vs KO Caput, HET vs KO Corpus, HET vs KO Cauda, Caput vs Testis, Cauda vs Caput, Cauda vs Corpus, Cauda vs Testis, Corpus vs Caput, Corpus vs Testis]
